# Supplementary material for: A Genome-Wide Association Study in Psoriasis Patients Reveals Variants Associated with Response to Treatment with Interleukin-17A Pathway Inhibitors
Source: Genes (Basel). 2025 Oct 13;16(10):1187. doi: 10.3390/genes16101187 (PMC12564490; doi:10.3390/genes16101187)
Supplement: Supplementary file 1 [file genes-16-01187-s001.zip]

Archive with 7 entries (7 files):
- Table S1. Statistically significant SNPs associated with the response to treatment with inhibitors of IL-17A and IL-17F.pdf
- Table S2. Association analysis for 3-month treatment response setting PASI75 as the threshold.txt
- Table S3. Association analysis for 3-month treatment response setting PASI90 as the threshold.txt
- Table S4. Association analysis for 3-month treatment response setting PASI100 as the threshold.txt
- Table S5. Association analysis for 6-month treatment response setting PASI75 as the threshold.txt
- Table S6. Association analysis for 6-month treatment response setting PASI90 as the threshold.txt
- Table S7. Association analysis for 6-month treatment response setting PASI100 as the threshold.txt
