# Supplementary material for: A Genome-Wide Association Study in Psoriasis Patients Reveals Variants Associated with Response to Treatment with Interleukin-17A Pathway Inhibitors
Source: Genes (Basel). 2025 Oct 13;16(10):1187. doi: 10.3390/genes16101187 (PMC12564490; doi:10.3390/genes16101187)
Supplement: Supplementary file 1 [file genes-16-01187-s001.zip › Table S5. Association analysis for 6-month treatment response setting PASI75 as the threshold.txt]

Table S5. Association analysis for 6-month treatment response setting the PASI75 as the threshold   

 CHR                                         SNP         BP   alt     F_R     F_NR   refer     CHISQ            P           OR 
   1                             GSA-rs116587930     727841    A  0.06716  0.08333    G      0.04513       0.8318        0.792 
   1                                   rs3131972     752721    T    0.209  0.08333    C        1.092        0.296        2.906 
   1                             GSA-rs114525117     759036    A  0.07463  0.08333    G      0.01198       0.9128       0.8871 
   1                                  rs12127425     794332    A   0.0597  0.08333    G       0.1063       0.7444       0.6984 
   1                                   rs4970382     840753    G    0.403   0.1667    A        2.601       0.1068        3.375 
   1                                   rs7537756     854250    G   0.1716   0.1667    A     0.001921        0.965        1.036 
   1                                   rs2880024     866893    A   0.3731   0.3333    G      0.07486       0.7844         1.19 
   1                                   rs2272757     881627    C   0.3657      0.5    T       0.8464       0.3576       0.5765 
   1                              GSA-rs67274836     884767    A  0.04478        0    G       0.5603       0.4541           NA 
   1                                   rs3748597     888659    T  0.04478        0    C       0.5603       0.4541           NA 
   1                                  exm2264981     894573    G   0.1119  0.08333    A      0.09237       0.7612        1.387 
   1                                  rs13303229     897564    T  0.07463        0    C       0.9614       0.3268           NA 
   1                                   rs6669800     903321    G  0.08955        0    A        1.171       0.2792           NA 
   1                                  rs28561399     910473    A   0.1343   0.1667    G      0.09743       0.7549       0.7759 
   1                                  rs41285816     917640    A   0.1567   0.1667    G     0.008216       0.9278       0.9292 
   1                                   rs2341354     918573    A   0.3806   0.3333    G       0.1048       0.7462        1.229 
   1                                   rs6605059     919419    T   0.2388   0.1667    C       0.3208       0.5711        1.569 
   1                                   rs4970414     919501    C   0.3881   0.3333    A       0.1395       0.7088        1.268 
   1                                 rs116781904     919855    A  0.09701   0.1667    G       0.5796       0.4465       0.5372 
   1                                   rs2799064     957898    T   0.2612   0.3333    G       0.2928       0.5884       0.7071 
   1                                  rs28591569     959509    G  0.06716  0.08333    T      0.04513       0.8318        0.792 
   1                                   rs3121578     974894    C  0.08209        0    T        1.065        0.302           NA 
   1                                 rs113288277     979748    T   0.4701   0.3333    A       0.8303       0.3622        1.775 
   1                                   rs2275811     985460    G  0.04478  0.08333    A       0.3587       0.5492       0.5156 
   1                                   rs2465136     990417    G   0.2612     0.25    A     0.007168       0.9325        1.061 
   1                                   rs7526076     998395    A   0.1866  0.08333    G       0.8019       0.3705        2.523 
   1                             GSA-rs113592356    1004331    T  0.03731        0    C       0.4636       0.4959           NA 
   1                                   rs9442372    1018704    A   0.3881      0.5    G       0.5764       0.4477       0.6341 
   1                              GSA-rs61766340    1023114    A  0.05224  0.08333    G       0.2056       0.6502       0.6063 
   1                                  rs12132100    1023788    T   0.1567   0.1667    C     0.008216       0.9278       0.9292 
   1                             GSA-rs116334314    1026428    A  0.05224        0    G       0.6584       0.4171           NA 
   1                                  rs12731175    1030374    A  0.02985  0.08333    G       0.9525       0.3291       0.3385 
   1                                   rs9651273    1031540    A   0.2463     0.25    G    0.0008254       0.9771       0.9802 
   1                                   rs6671356    1040026    C   0.1493   0.4167    T         5.55      0.01848       0.2456 
   1                                   rs9442373    1062638    C   0.4328   0.6667    A        2.431       0.1189       0.3816 
   1                                   rs4072537    1065296    T   0.2612   0.3333    C       0.2928       0.5884       0.7071 
   1                                  rs61766346    1068883    A   0.1418   0.1667    G      0.05534        0.814       0.8261 
   1                                  rs11260603    1079198    C   0.1716   0.1667    T     0.001921        0.965        1.036 
   1                                  rs61768477    1095130    C    0.194   0.1667    T       0.0532       0.8176        1.204 
   1                                   rs9442385    1097335    T  0.06716  0.08333    G      0.04513       0.8318        0.792 
   1                              GSA-rs61768480    1103150    A   0.2015     0.25    G       0.1587       0.6903        0.757 
   1                                   rs6671609    1112982    T   0.1269     0.25    C        1.413       0.2346       0.4359 
   1                              GSA-rs12092254    1113121    A  0.06716   0.1667    G        1.565       0.2109         0.36 
   1                                  rs77950429    1120536    A  0.04478        0    G       0.5603       0.4541           NA 
   1                                  rs10907175    1130727    C  0.06716   0.1667    A        1.565       0.2109         0.36 
   1                               GSA-rs3753350    1144196    C  0.04478        0    T       0.5603       0.4541           NA 
   1                                   rs3813199    1158277    T  0.07463   0.1667    C        1.237       0.2661       0.4032 
   1                                  rs11260562    1165310    A  0.04478   0.1667    G        3.159      0.07549       0.2344 
   1                                   rs6603782    1171417    T   0.3134   0.5833    C        3.598      0.05784       0.3261 
   1                              GSA-rs12093154    1178925    A  0.07463   0.1667    G        1.237       0.2661       0.4032 
   1                                  rs78446752    1183397    T  0.06716   0.1667    C        1.565       0.2109         0.36 
   1                             GSA-rs114569858    1195883    A  0.04478  0.08333    G       0.3587       0.5492       0.5156 
   1                                   rs6603788    1218086    T  0.01493     0.25    C         18.4    1.789e-05      0.04545 
   1                              GSA-rs74564044    1239797    A  0.08209   0.1667    G       0.9713       0.3244       0.4472 
   1                                   rs3845293    1258246    A  0.05224     0.25    C        6.751     0.009368       0.1654 
   1                                GSA-rs307377    1269554    T  0.03731     0.25    C        9.619     0.001925       0.1163 
   1                                  rs76022438    1302995    G  0.09701   0.1667    A       0.5796       0.4465       0.5372 
   1                                   rs2260423    1314707    T  0.04478  0.08333    C       0.3587       0.5492       0.5156 
   1                                   rs1240708    1335790    G   0.1493     0.25    A       0.8423       0.3587       0.5263 
   1                              GSA-rs11548045    1342394    A   0.0597  0.08333    G       0.1063       0.7444       0.6984 
   1                             GSA-rs143000156    1365759    A  0.07463   0.1667    G        1.237       0.2661       0.4032 
   1                                   rs3843249    1373373    T   0.1119   0.3333    C        4.769      0.02898       0.2521 
   1                                  rs78727284    1377535    A  0.04478   0.1667    G        3.159      0.07549       0.2344 
   1                                 rs111938039    1400170    A  0.02985   0.1667    G        5.232      0.02218       0.1538 
   1                             GSA-rs182336567    1404796    G   0.4478   0.3333    C       0.5857       0.4441        1.622 
   1                                   rs6690515    1447325    A   0.1642     0.25    G       0.5716       0.4496       0.5893 
   1                                   rs7531530    1489670    T    0.306   0.1667    C        1.029       0.3105        2.204 
   1                                   rs4648786    1521805    G    0.403   0.3333    A       0.2231       0.6367         1.35 
   1                              GSA-rs61774870    1525437    A  0.03731        0    G       0.4636       0.4959           NA 
   1                                  rs28703654    1543311    A   0.3806   0.4167    G       0.0606       0.8055       0.8602 
   1                                  rs12725787    1555396    T  0.06716  0.08333    C      0.04513       0.8318        0.792 
   1                                  rs28635343    1560103    T   0.2164     0.25    C      0.07258       0.7876       0.8286 
   1                                   rs7532034    1603163    T    0.194   0.3333    C        1.309       0.2526       0.4815 
   1                                   rs9442411    1619767    T   0.1866     0.25    C       0.2859       0.5929       0.6881 
   1                                  exm2268858    1664124    T   0.1194   0.1667    C       0.2276       0.6333        0.678 
   1                                   rs1014988    1680219    A   0.4701   0.6667    G        1.703       0.1919       0.4437 
   1                                  rs75816936    1686081    A   0.0597  0.08333    G       0.1063       0.7444       0.6984 
   1                                   rs2076327    1686962    C   0.4478   0.5833    T       0.8152       0.3666       0.5792 
   1                             GSA-rs111366931    1692989    A   0.1418     0.25    G        1.008       0.3155       0.4957 
   1                               GSA-rs6603811    1706136    T  0.09701        0    C        1.278       0.2583           NA 
   1                                  rs10907185    1733219    A   0.2761  0.08333    G        2.126       0.1448        4.196 
   1                             GSA-rs114622732    1766856    G  0.02985  0.08333    A       0.9525       0.3291       0.3385 
   1                             GSA-rs115361377    1777077    C  0.04478  0.08333    T       0.3587       0.5492       0.5156 
   1                                   rs7525092    1810090    T   0.2239  0.08333    C        1.301       0.2541        3.173 
   1                                    rs752965    1856098    T   0.2463  0.08333    C        1.637       0.2008        3.594 
   1                                   rs2803316    1865298    A   0.5149   0.1667    G        5.347      0.02076        5.308 
   1                                  rs28624830    1885769    A  0.07463        0    G       0.9614       0.3268           NA 
   1                              GSA-rs76385183    1886370    A  0.04478        0    G       0.5603       0.4541           NA 
   1                                  rs28548017    1887019    A   0.2388        0    G         3.67       0.0554           NA 
   1                                   rs3820011    1888193    T   0.2761     0.25    G      0.03777       0.8459        1.144 
   1                                  rs78927713    1891034    T  0.07463        0    C       0.9614       0.3268           NA 
   1                                  rs28446828    1891156    T  0.09701        0    C        1.278       0.2583           NA 
   1                                 rs144739795    1897832    A   0.4478   0.3333    T       0.5857       0.4441        1.622 
   1                                   rs4648601    1899861    T   0.2164   0.4167    C        2.472       0.1159       0.3867 
   1                                  rs16824588    1900232    A   0.4776   0.5833    G       0.4928       0.4827       0.6531 
   1                              GSA-rs17777942    1906789    T  0.02239  0.08333    C        1.535       0.2153       0.2519 
   1                                   rs4648746    1914487    G    0.306      0.5    A          1.9       0.1681       0.4409 
   1                                  rs13303332    1923129    T   0.3284      0.5    C        1.441         0.23       0.4889 
   1                                   rs6605081    1930754    T   0.3881   0.4167    C      0.03787       0.8457       0.8878 
   1                                  rs28550169    1939826    T  0.09701  0.08333    C      0.02378       0.8774        1.182 
   1                               GSA-rs6656398    1941929    G   0.2313  0.08333    A         1.41       0.2351        3.311 
   1                                  rs13303016    1946591    C   0.1866        0    T        2.701       0.1003           NA 
   1                              GSA-rs61709121    1979842    G  0.02239        0    A       0.2743       0.6005           NA 
   1                               GSA-rs1878747    1991162    A   0.1194        0    G        1.609       0.2046           NA 
   1                               GSA-rs4454477    2000337    A   0.0597  0.08333    G       0.1063       0.7444       0.6984 
   1                              GSA-rs28652946    2008688    C   0.2537   0.1667    T       0.4494       0.5026          1.7 
   1                               GSA-rs2459995    2024256    G   0.3955   0.1667    A        2.457        0.117        3.272 
   1                              GSA-rs61775407    2028060    T  0.05224        0    C       0.6584       0.4171           NA 
   1                                    rs908743    2038824    G    0.403   0.4167    A     0.008561       0.9263        0.945 
   1                                   rs4648808    2040936    T  0.08209        0    C        1.065        0.302           NA 
   1                                  rs56260599    2056115    G    0.194   0.4167    A        3.264      0.07081        0.337 
   1                              GSA-rs12744596    2067708    A   0.0597        0    G       0.7579        0.384           NA 
   1                                    rs424079    2071340    C    0.403   0.4167    A     0.008561       0.9263        0.945 
   1                                  rs34944978    2082829    T  0.04478  0.08333    C       0.3587       0.5492       0.5156 
   1                              GSA-rs11587831    2110848    G   0.2239     0.25    T      0.04295       0.8358       0.8654 
   1                                GSA-rs262680    2167149    T   0.4104   0.1667    C         2.75      0.09724        3.481 
   1                                    rs867635    2168604    A  0.07463  0.08333    G      0.01198       0.9128       0.8871 
   1                              GSA-rs10910033    2173179    G  0.05224        0    A       0.6584       0.4171           NA 
   1                              GSA-rs77797313    2186115    A  0.04478  0.08333    G       0.3587       0.5492       0.5156 
   1                                  rs10910045    2205527    A   0.4627   0.5833    G       0.6432       0.4226       0.6151 
   1                                  rs12045693    2205581    A   0.3881   0.3333    C       0.1395       0.7088        1.268 
   1                                   rs4648821    2216368    T   0.4925   0.5833    G       0.3632       0.5467       0.6933 
   1                                   rs6689315    2216391    G   0.3582     0.25    A       0.5674       0.4513        1.674 
   1                                  rs12119470    2218100    T  0.09701  0.08333    C      0.02378       0.8774        1.182 
   1                                  rs59476564    2218129    C   0.0597        0    T       0.7579        0.384           NA 
   1                                   rs2643884    2220425    T   0.3806   0.5833    C        1.891       0.1691       0.4389 
   1                               GSA-rs2017143    2220649    T   0.4328   0.3333    C       0.4463       0.5041        1.526 
   1                                    rs884940    2223866    A   0.3731   0.6667    G        3.963      0.04651       0.2976 
   1                                   rs1532385    2225284    A   0.3955  0.08333    G        4.606      0.03187        7.198 
   1                                  rs12024136    2225412    C   0.1269   0.3333    T        3.813      0.05087       0.2906 
   1                                   rs1496555    2234251    A   0.2164     0.25    G      0.07258       0.7876       0.8286 
   1                                   rs2843157    2240383    A  0.07463        0    G       0.9614       0.3268           NA 
   1                                  rs12082516    2251160    C   0.2985   0.1667    T       0.9342       0.3338        2.128 
   1                             GSA-rs189303382    2256217    C   0.4478   0.3333    G       0.5857       0.4441        1.622 
   1                                   rs2643893    2257727    C   0.3507   0.3333    T      0.01469       0.9035         1.08 
   1                                   rs2645065    2261222    A   0.1716   0.3333    C         1.91       0.1669       0.4144 
   1                              GSA-rs56298931    2270170    G  0.04478        0    A       0.5603       0.4541           NA 
   1                                   rs1472319    2273905    C   0.4104     0.25    T        1.184       0.2765        2.089 
   1                               GSA-rs2055204    2280661    A   0.4776   0.3333    G       0.9214       0.3371        1.829 
   1                                   rs7527871    2281726    C   0.1642  0.08333    A       0.5424       0.4614        2.161 
   1                                   rs4648831    2283117    T    0.209     0.25    C       0.1109       0.7391       0.7925 
   1                                   rs2643891    2292352    A   0.1194        0    G        1.609       0.2046           NA 
   1                                   rs2840535    2301609    A   0.1716   0.1667    C     0.001921        0.965        1.036 
   1                                   rs2279703    2306695    T   0.4254   0.4167    C     0.003417       0.9534        1.036 
   1                                  rs12070746    2308029    A  0.08209   0.3333    G        7.542     0.006029       0.1789 
   1                                  rs61760819    2311393    G   0.2687     0.25    A      0.01958       0.8887        1.102 
   1                                   rs3736331    2318653    A   0.0597        0    G       0.7579        0.384           NA 
   1                               GSA-rs4648838    2329212    A  0.04478        0    G       0.5603       0.4541           NA 
   1                                   rs3001344    2329808    T  0.08209  0.08333    C    0.0002259        0.988       0.9837 
   1                                   rs6693447    2330190    G   0.4403   0.5833    T       0.9097       0.3402       0.5619 
   1                                   rs2494427    2338569    T   0.1194  0.08333    C       0.1393        0.709        1.492 
   1                                   rs2494429    2339395    A    0.194   0.3333    G        1.309       0.2526       0.4815 
   1                                  rs61760854    2341060    T   0.2612     0.25    C     0.007168       0.9325        1.061 
   1                                   rs3935659    2351699    C   0.2836     0.25    T       0.0615       0.8041        1.188 
   1                                  rs12731309    2352146    T   0.1343   0.3333    C        3.408      0.06487       0.3103 
   1                                  rs12118145    2355223    C   0.1493        0    T        2.075       0.1497           NA 
   1                                  rs67532508    2355400    G   0.1418   0.3333    A        3.045        0.081       0.3304 
   1                                   rs2494641    2362827    A   0.2612        0    G        4.123      0.04231           NA 
   1                                   rs2494639    2368775    G   0.3582   0.4167    A       0.1628       0.6866       0.7814 
   1                                  rs61763907    2369021    C  0.05224  0.08333    T       0.2056       0.6502       0.6063 
   1                                   rs2494425    2372858    C   0.5075      0.5    T     0.002454       0.9605         1.03 
   1                                  rs74049259    2372940    T   0.0597        0    C       0.7579        0.384           NA 
   1                                  rs12563838    2374120    T   0.2761   0.3333    C       0.1785       0.6727       0.7629 
   1                                   rs4648845    2387101    T    0.403      0.5    C       0.4282       0.5129        0.675 
   1                             GSA-rs115810747    2413166    G  0.06716  0.08333    A      0.04513       0.8318        0.792 
   1                                  rs10910082    2418935    C   0.3433   0.1667    T        1.557       0.2121        2.614 
   1                               GSA-rs2494620    2441358    C   0.1716   0.3333    T         1.91       0.1669       0.4144 
   1                                   rs2494625    2454709    A   0.2985  0.08333    G        2.525       0.1121        4.681 
   1                               GSA-rs1980789    2455863    C  0.04478        0    A       0.5603       0.4541           NA 
   1                                  rs11584295    2465329    G      0.5   0.4167    A        0.306       0.5801          1.4 
   1                                   rs2234167    2494330    A   0.1418   0.1667    G      0.05534        0.814       0.8261 
   1                                   rs6667605    2502780    T   0.4478   0.4167    C      0.04311       0.8355        1.135 
   1                                  rs72644674    2512456    T  0.02239  0.08333    C        1.535       0.2153       0.2519 
   1                                   rs2296443    2522392    T   0.3806      0.5    C       0.6598       0.4166       0.6145 
   1                                   rs3748816    2526746    C   0.2985     0.25    T       0.1247        0.724        1.277 
   1                              GSA-rs34571135    2529283    A  0.02985        0    G       0.3683       0.5439           NA 
   1                                 rs112057155    2529552    A  0.03731   0.1667    G        4.037      0.04451       0.1938 
   1                             GSA-rs114996135    2534122    T  0.07463        0    C       0.9614       0.3268           NA 
   1                                 rs114540215    2535632    A   0.4478   0.3333    T       0.5857       0.4441        1.622 
   1                                  rs11590198    2551900    A   0.1567     0.25    G       0.6977       0.4036       0.5575 
   1                                   rs2377041    2713327    G   0.4925     0.25    A        2.599       0.1069        2.912 
   1                             GSA-rs116076619    2745338    A  0.04478  0.08333    C       0.3587       0.5492       0.5156 
   1                                   rs4648482    2749921    C   0.3806   0.5833    T        1.891       0.1691       0.4389 
   1                                   rs7511879    2752265    A   0.4552   0.1667    G        3.738      0.05318        4.178 
   1                                  rs10797390    2752693    T   0.4254     0.25    C        1.399       0.2368        2.221 
   1                              GSA-rs12739189    2757537    C   0.4179     0.25    T         1.29       0.2561        2.154 
   1                                    rs897619    2776777    C   0.4254  0.08333    T        5.381      0.02035        8.143 
   1                                  rs12409348    2779043    C      0.5   0.3333    T        1.225       0.2684            2 
   1                                    rs897636    2784092    G   0.3881   0.3333    A       0.1395       0.7088        1.268 
   1                             GSA-rs115921278    2788661    A  0.03731        0    G       0.4636       0.4959           NA 
   1                                  rs10797342    2797856    C   0.4925      0.5    T     0.002454       0.9605       0.9706 
   1                              GSA-rs79327914    2800573    T  0.06716        0    C       0.8589        0.354           NA 
   1                               GSA-rs2925494    2805028    T  0.04478        0    C       0.5603       0.4541           NA 
   1                                  exm2268859    2806107    G   0.3507   0.4167    T       0.2087       0.6478       0.7563 
   1                             GSA-rs115267687    2811402    C  0.03731  0.08333    A       0.5919       0.4417       0.4264 
   1                                   rs2842910    2817421    C    0.194  0.08333    T       0.8954        0.344        2.648 
   1                                   rs7340016    2833332    G   0.1791     0.25    A       0.3673       0.5445       0.6545 
   1                                   rs2606410    2836099    T   0.1418  0.08333    C       0.3184       0.5726        1.817 
   1                                  rs55855166    2837444    A  0.09701  0.08333    G      0.02378       0.8774        1.182 
   1                                  rs34512080    2842483    T   0.2612     0.25    C     0.007168       0.9325        1.061 
   1                              GSA-rs16823228    2853759    G   0.3209      0.5    A        1.584       0.2081       0.4725 
   1                                   rs2925499    2860931    C   0.4701   0.4167    T       0.1266        0.722        1.242 
   1                                  rs10909845    2876525    T   0.2985      0.5    C        2.072         0.15       0.4255 
   1                                  rs12752801    2886466    T   0.1269     0.25    C        1.413       0.2346       0.4359 
   1                                  rs12044030    2889577    C   0.1716     0.25    T        0.462       0.4967       0.6216 
   1                                  rs56877975    2894910    G   0.1418   0.1667    A      0.05534        0.814       0.8261 
   1                                  rs35490531    2897876    A    0.194  0.08333    G       0.8954        0.344        2.648 
   1                                   rs6681741    2898960    T  0.04478  0.08333    C       0.3587       0.5492       0.5156 
   1                                   rs1572657    2902128    G   0.2388   0.3333    A       0.5297       0.4667       0.6275 
   1                              GSA-rs79598682    2903725    C   0.0597  0.08333    T       0.1063       0.7444       0.6984 
   1                              GSA-rs12025260    2917377    C  0.04478  0.08333    T       0.3587       0.5492       0.5156 
   1                                   rs6685625    2927624    C  0.06716  0.08333    T      0.04513       0.8318        0.792 
   1                                   rs2142569    2944527    T   0.4254   0.3333    C       0.3836       0.5357        1.481 
   1                                    rs717795    2970464    C   0.1119  0.08333    T      0.09237       0.7612        1.387 
   1                                   rs2993486    2993638    G   0.1418   0.1667    A      0.05534        0.814       0.8261 
   1                                   rs2788094    2998022    T  0.09701        0    C        1.278       0.2583           NA 
   1                                   rs2742687    2998632    T   0.1567     0.25    C       0.6977       0.4036       0.5575 
   1                                   rs6695131    3000924    T   0.3582   0.3333    C      0.02972       0.8631        1.116 
   1                                  rs11801109    3003532    A   0.2164   0.1667    G        0.163       0.6864        1.381 
   1                                    rs926244    3006283    C    0.306     0.25    T       0.1639       0.6856        1.323 
   1                                   rs2817168    3013690    A   0.4627   0.5833    G       0.6432       0.4226       0.6151 
   1                                   rs2993493    3020246    A   0.1866   0.1667    C      0.02894       0.8649        1.147 
   1                                   rs2993501    3025986    A    0.403   0.4167    C     0.008561       0.9263        0.945 
   1                                   rs2993503    3028987    G   0.4627   0.5833    A       0.6432       0.4226       0.6151 
   1                                   rs2072733    3029081    A  0.07463  0.08333    G      0.01198       0.9128       0.8871 
   1                                   rs2817178    3047252    C   0.5075   0.4167    T       0.3632       0.5467        1.442 
   1                                  rs10797378    3047447    C  0.08955   0.1667    T       0.7555       0.3848       0.4918 
   1                                   rs2742668    3047612    T   0.3881   0.1667    C        2.316        0.128        3.171 
   1                              GSA-rs35877876    3054489    T  0.03731  0.08333    C       0.5919       0.4417       0.4264 
   1                                   rs2742665    3058238    G   0.3433   0.4167    T       0.2609       0.6095       0.7318 
   1                                   rs2817187    3062875    T    0.291   0.1667    G       0.8436       0.3584        2.053 
   1                                GSA-rs731031    3072692    C   0.2612   0.3333    T       0.2928       0.5884       0.7071 
   1                              GSA-rs16823409    3072956    T  0.03731   0.1667    C        4.037      0.04451       0.1938 
   1                                   rs2651902    3074306    A   0.2015   0.1667    G      0.08392       0.7721        1.262 
   1                              GSA-rs79135020    3080498    T  0.05224   0.1667    C        2.493       0.1143       0.2756 
   1                                   rs2651899    3083712    G   0.4701   0.1667    A        4.107      0.04271        4.437 
   1                                  rs61759178    3098489    C   0.2836        0    T          4.6      0.03197           NA 
   1                                   rs2651927    3101762    G    0.306     0.25    T       0.1639       0.6856        1.323 
   1                                  rs10752733    3104630    A   0.1194   0.1667    G       0.2276       0.6333        0.678 
   1                             GSA-rs116525159    3104972    A   0.0597  0.08333    G       0.1063       0.7444       0.6984 
   1                             GSA-rs114482973    3108444    A  0.04478  0.08333    G       0.3587       0.5492       0.5156 
   1                                  rs67620903    3111119    A    0.194   0.1667    C       0.0532       0.8176        1.204 
   1                                  exm2260168    3111669    A   0.2463   0.1667    G       0.3829       0.5361        1.634 
   1                                  rs10909892    3112278    A   0.1343   0.1667    G      0.09743       0.7549       0.7759 
   1                                   rs9659513    3116361    G   0.2836   0.3333    T        0.133       0.7153       0.7917 
   1                                  rs72846890    3116817    A   0.1119        0    G        1.497       0.2211           NA 
   1                                  rs58819932    3119118    A   0.1493   0.1667    G      0.02609       0.8717       0.8772 
   1                                   rs7521730    3120130    T  0.07463  0.08333    C      0.01198       0.9128       0.8871 
   1                               GSA-rs7521987    3124080    G   0.1642   0.1667    A    0.0004962       0.9822       0.9821 
   1                              GSA-rs13328662    3124155    G   0.0597  0.08333    A       0.1063       0.7444       0.6984 
   1                               GSA-rs3753758    3127538    A  0.06716        0    G       0.8589        0.354           NA 
   1                                  rs16823548    3140812    A  0.04478        0    G       0.5603       0.4541           NA 
   1                                  rs10158583    3144068    A  0.09701   0.1667    G       0.5796       0.4465       0.5372 
   1                                   rs2651920    3148153    G   0.1194  0.08333    A       0.1393        0.709        1.492 
   1                                   rs2455116    3148574    C   0.2239     0.25    T      0.04295       0.8358       0.8654 
   1                             GSA-rs115462968    3151810    A  0.02985        0    G       0.3683       0.5439           NA 
   1                              GSA-rs74048400    3160051    A  0.07463   0.1667    C        1.237       0.2661       0.4032 
   1                                   rs2500252    3161353    A   0.1045        0    G        1.387        0.239           NA 
   1                              GSA-rs11589327    3168174    T  0.08955  0.08333    C     0.005251       0.9422        1.082 
   1                                  rs72632125    3178716    T  0.06716  0.08333    C      0.04513       0.8318        0.792 
   1                                   rs2455107    3180158    G   0.2164     0.25    T      0.07258       0.7876       0.8286 
   1                                  rs61759190    3199121    G  0.09701  0.08333    A      0.02378       0.8774        1.182 
   1                                  rs55866132    3207780    A  0.07463        0    G       0.9614       0.3268           NA 
   1                              GSA-rs12757342    3208830    G  0.04478   0.1667    T        3.159      0.07549       0.2344 
   1                                   rs4648468    3210950    A   0.3209     0.25    G       0.2565       0.6125        1.418 
   1                             GSA-rs116356993    3212881    T  0.02239  0.08333    C        1.535       0.2153       0.2519 
   1                                   rs2455137    3217151    G   0.4776   0.5833    A       0.4928       0.4827       0.6531 
   1                                   rs2455135    3219901    T   0.3209     0.25    C       0.2565       0.6125        1.418 
   1                              GSA-rs79695255    3229477    G   0.4478   0.3333    C       0.5857       0.4441        1.622 
   1                                   rs6687835    3237174    T   0.2836   0.4167    C       0.9388       0.3326       0.5542 
   1                                  rs57675406    3241116    A  0.04478        0    G       0.5603       0.4541           NA 
   1                                  rs10909930    3243017    T   0.1567      0.5    G        8.611     0.003342       0.1858 
   1                               GSA-rs2483274    3248098    A   0.4104   0.3333    G        0.272        0.602        1.392 
   1                                   rs2483275    3249242    T   0.3433   0.1667    C        1.557       0.2121        2.614 
   1                                   rs2483278    3252104    C    0.291   0.4167    T       0.8255       0.3636       0.5747 
   1                                   rs2483280    3255539    A   0.3955   0.4167    G      0.02056        0.886        0.916 
   1                                   rs6686156    3259029    C  0.04478     0.25    T        8.019     0.004628       0.1406 
   1                                   rs4648379    3261516    T    0.306   0.1667    C        1.029       0.3105        2.204 
   1                                   rs4415513    3261682    C   0.3358   0.6667    T        5.214      0.02241       0.2528 
   1                              GSA-rs12076855    3269710    C  0.05224  0.08333    A       0.2056       0.6502       0.6063 
   1                                  rs35864930    3271154    T    0.194   0.4167    G        3.264      0.07081        0.337 
   1                                   rs7550526    3272541    A   0.4701   0.5833    G       0.5653       0.4521       0.6338 
   1                                    rs946760    3272755    T   0.2388   0.1667    C       0.3208       0.5711        1.569 
   1                                   rs7524171    3279324    G   0.4776   0.4167    A       0.1641       0.6854         1.28 
   1                                   rs6658356    3280253    A  0.05224        0    G       0.6584       0.4171           NA 
   1                                   rs4648487    3285304    C   0.4104   0.3333    T        0.272        0.602        1.392 
   1                                   rs4648489    3293665    G   0.4851      0.5    A     0.009821       0.9211        0.942 
   1                               seq-rs2493309    3296951    T   0.3284     0.25    C       0.3098       0.5778        1.467 
   1                                    rs868688    3300807    T   0.4627   0.6667    C        1.836       0.1754       0.4306 
   1                               GSA-rs2245703    3303446    T      0.5      0.5    C            0            1            1 
   1                               GSA-rs6666433    3303633    A  0.05224        0    G       0.6584       0.4171           NA 
   1                                   rs2493278    3307746    A   0.2537     0.25    G    0.0008105       0.9773         1.02 
   1                                   rs7535965    3313282    A   0.3657      0.5    G       0.8464       0.3576       0.5765 
   1                                  rs11577526    3318435    A   0.3881   0.3333    G       0.1395       0.7088        1.268 
   1                                   rs2493292    3328659    A   0.2164     0.25    G      0.07258       0.7876       0.8286 
   1                              GSA-rs72851311    3330390    T   0.1493   0.3333    C        2.717      0.09929       0.3509 
   1                                   rs2493285    3333595    T   0.0597   0.1667    C        1.975       0.1599       0.3175 
   1                                   rs2493284    3337156    T   0.1194     0.25    C        1.659       0.1977       0.4068 
   1                                  rs11579873    3337636    A   0.0597  0.08333    G       0.1063       0.7444       0.6984 
   1                                   rs4648385    3340269    C   0.1269   0.1667    T       0.1541       0.6946       0.7265 
   1                                   rs2244013    3342530    A   0.2537   0.3333    G       0.3625       0.5471         0.68 
   1                               GSA-rs2483239    3344215    G  0.06716        0    A       0.8589        0.354           NA 
   1                                   rs2493272    3349513    G   0.2537   0.1667    A       0.4494       0.5026          1.7 
   1                                    rs867814    3362256    G   0.1418  0.08333    A       0.3184       0.5726        1.817 
   1                              GSA-rs11808779    3364487    T  0.04478        0    C       0.5603       0.4541           NA 
   1                                  rs12086322    3366314    A   0.0597        0    G       0.7579        0.384           NA 
   1                                  rs11579276    3398984    T   0.3582   0.4167    C       0.1628       0.6866       0.7814 
   1                                    rs947344    3423467    T   0.2015     0.25    C       0.1587       0.6903        0.757 
   1                                GSA-rs947345    3424388    A   0.0597        0    G       0.7579        0.384           NA 
   1                                  rs11587498    3432993    A   0.2015     0.25    G       0.1587       0.6903        0.757 
   1                              GSA-rs78046265    3438505    A  0.04478        0    G       0.5603       0.4541           NA 
   1                                  rs10797399    3440824    A    0.291   0.3333    G      0.09479       0.7582       0.8211 
   1                             GSA-rs114476348    3443288    T  0.04478        0    C       0.5603       0.4541           NA 
   1                                  rs12119711    3451005    T   0.3284   0.3333    C     0.001235        0.972       0.9778 
   1                              GSA-rs12562983    3457311    T  0.05224  0.08333    C       0.2056       0.6502       0.6063 
   1                              GSA-rs34673906    3457419    A  0.05224        0    G       0.6584       0.4171           NA 
   1                              GSA-rs10797401    3462904    C  0.08955  0.08333    T     0.005251       0.9422        1.082 
   1                                   rs6685801    3464451    C  0.04478        0    T       0.5603       0.4541           NA 
   1                                   rs7525042    3479335    G   0.2388   0.1667    T       0.3208       0.5711        1.569 
   1                                    rs867413    3486335    C   0.1269   0.3333    T        3.813      0.05087       0.2906 
   1                                    rs947354    3487126    A  0.08955   0.1667    G       0.7555       0.3848       0.4918 
   1                                  rs10909974    3499067    T   0.1418  0.08333    C       0.3184       0.5726        1.817 
   1                                   rs4648527    3507861    G   0.1119        0    A        1.497       0.2211           NA 
   1                                   rs7513275    3511934    G   0.1418  0.08333    A       0.3184       0.5726        1.817 
   1                                  rs56770023    3518487    C   0.3955   0.3333    T        0.179       0.6723        1.309 
   1                                   rs7522507    3534808    G   0.1716   0.3333    A         1.91       0.1669       0.4144 
   1                             GSA-rs115139039    3539460    T  0.03731        0    C       0.4636       0.4959           NA 
   1                               GSA-rs3765689    3559482    G  0.05224        0    A       0.6584       0.4171           NA 
   1                                   rs6697769    3570883    T   0.4925   0.6667    C        1.336       0.2477       0.4853 
   1                                   rs2181484    3572774    T   0.1045   0.3333    C        5.337      0.02088       0.2333 
   1                                   rs2368544    3574756    G   0.1642  0.08333    A       0.5424       0.4614        2.161 
   1                                  rs10910004    3576197    C   0.1493  0.08333    T       0.3886        0.533         1.93 
   1                                   rs4648545    3577321    A   0.2015   0.3333    G        1.145       0.2847       0.5047 
   1                                   rs3765692    3584771    C    0.209  0.08333    T        1.092        0.296        2.906 
   1                                   rs3765695    3587377    A   0.1493  0.08333    C       0.3886        0.533         1.93 
   1                              GSA-rs56255778    3589971    A  0.03731        0    C       0.4636       0.4959           NA 
   1                                   rs6671482    3590425    A   0.4328   0.4167    G      0.01174       0.9137        1.068 
   1                                   rs3765703    3592436    G   0.3134   0.3333    T      0.02021       0.8869        0.913 
   1                               GSA-rs5031052    3598899    T  0.02985  0.08333    C       0.9525       0.3291       0.3385 
   1                                  rs57596460    3599514    T  0.02985        0    C       0.3683       0.5439           NA 
   1                                  rs78030280    3604189    G  0.09701   0.1667    A       0.5796       0.4465       0.5372 
   1                              GSA-rs78360892    3606481    T  0.04478  0.08333    C       0.3587       0.5492       0.5156 
   1                                   rs3765731    3611892    A    0.306   0.6667    G        6.426      0.01124       0.2204 
   1                                   rs3819958    3613067    A    0.209   0.3333    G       0.9956       0.3184       0.5283 
   1                                   rs1077603    3613218    A  0.09701     0.25    G        2.642       0.1041       0.3223 
   1                                   rs3765736    3616601    T   0.3358     0.25    C       0.3676       0.5443        1.517 
   1                             GSA-rs115694533    3622073    A  0.05224        0    G       0.6584       0.4171           NA 
   1                              GSA-rs55657548    3623621    T   0.1716   0.3333    C         1.91       0.1669       0.4144 
   1                                   rs3765754    3625548    C   0.3731   0.5833    T        2.045       0.1527       0.4252 
   1                                   rs2181487    3637812    T   0.3209     0.25    G       0.2565       0.6125        1.418 
   1                                  rs12117836    3657759    A   0.4328   0.6667    G        2.431       0.1189       0.3816 
   1                                   rs1181883    3677933    G   0.4328   0.5833    A         1.01       0.3149       0.5451 
   1                               GSA-rs1181880    3678904    T   0.1119  0.08333    C      0.09237       0.7612        1.387 
   1                              GSA-rs41306998    3680427    T  0.04478        0    C       0.5603       0.4541           NA 
   1                               GSA-rs2275837    3686318    A  0.04478        0    G       0.5603       0.4541           NA 
   1                                   rs1175549    3691727    G   0.2463   0.3333    T       0.4413       0.5065       0.6535 
   1                              GSA-rs77799767    3694362    T  0.06716  0.08333    C      0.04513       0.8318        0.792 
   1                                  rs11547615    3697663    A  0.04478  0.08333    G       0.3587       0.5492       0.5156 
   1                                chr1-3698166    3698166    G   0.4478   0.3333    C       0.5857       0.4441        1.622 
   1                                   rs6662706    3732596    T   0.4552      0.5    G      0.08893       0.7655       0.8356 
   1                              GSA-rs34692790    3736850    T  0.04478        0    G       0.5603       0.4541           NA 
   1                                   rs9286792    3737036    A   0.0597  0.08333    G       0.1063       0.7444       0.6984 
   1                              GSA-rs12759497    3742257    T   0.1493  0.08333    C       0.3886        0.533         1.93 
   1                                   rs6688969    3743391    T   0.3358   0.4167    C       0.3197       0.5718       0.7079 
   1                                  rs61768915    3749115    C   0.4403   0.4167    T      0.02498       0.8744        1.101 
   1                                  rs10909810    3783278    A   0.2015     0.25    C       0.1587       0.6903        0.757 
   1                              GSA-rs72848464    3784276    A  0.02985        0    G       0.3683       0.5439           NA 
   1                              GSA-rs78142113    3785538    A  0.03731   0.1667    C        4.037      0.04451       0.1938 
   1                                   rs5013486    3786612    C   0.4776   0.5833    T       0.4928       0.4827       0.6531 
   1                                  rs34108662    3790332    C   0.1642        0    T         2.32       0.1277           NA 
   1                                   rs3205087    3800242    G   0.3955     0.25    A       0.9864       0.3206        1.963 
   1                                   rs7530189    3805098    T   0.1791  0.08333    C       0.7118       0.3988          2.4 
   1                              GSA-rs35383955    3825525    T    0.306  0.08333    C        2.664       0.1026        4.849 
   1                                  rs80294302    3835967    A   0.1269        0    G        1.723       0.1893           NA 
   1                                  rs36109325    3838400    T  0.08955     0.25    C        3.076      0.07947       0.2951 
   1                                  rs35025175    3840449    T   0.0597     0.25    C        5.725      0.01672       0.1905 
   1                                  rs35974482    3840878    A   0.2388   0.4167    G        1.841       0.1748       0.4392 
   1                                  rs61770398    3995906    C   0.1343   0.3333    T        3.408      0.06487       0.3103 
   1                              GSA-rs12405638    4000610    A    0.194   0.3333    G        1.309       0.2526       0.4815 
   1                                  rs28438555    4002600    C  0.03731  0.08333    T       0.5919       0.4417       0.4264 
   1                                  rs72640993    4004028    T   0.1791   0.4167    C        3.905      0.04815       0.3055 
   1                                  rs57415555    4005540    T   0.1716  0.08333    C       0.6253       0.4291        2.279 
   1                                  rs10799181    4009071    C  0.08955        0    T        1.171       0.2792           NA 
   1                                   rs4654481    4009855    T   0.1866   0.3333    C         1.49       0.2222       0.4587 
   1                              GSA-rs74050439    4012010    A  0.03731  0.08333    G       0.5919       0.4417       0.4264 
   1                                   rs7522140    4017137    C   0.3433  0.08333    T        3.409      0.06482         5.75 
   1                              GSA-rs12031557    4034097    G  0.02985        0    A       0.3683       0.5439           NA 
   1                                  rs12028397    4037665    T   0.3134  0.08333    C        2.806      0.09388        5.022 
   1                                   rs9426500    4054972    C   0.1418        0    A        1.956       0.1619           NA 
   1                                  rs12135298    4057488    A  0.07463     0.25    G        4.176        0.041       0.2419 
   1                                   rs4654557    4058444    C   0.3284   0.3333    T     0.001235        0.972       0.9778 
   1                                  rs10915565    4060196    T   0.2836   0.3333    C        0.133       0.7153       0.7917 
   1                                  rs68085961    4066956    A   0.3955  0.08333    G        4.606      0.03187        7.198 
   1                                  rs72852529    4076373    G   0.1493     0.25    A       0.8423       0.3587       0.5263 
   1                                   rs4129100    4078448    G   0.4627   0.6667    A        1.836       0.1754       0.4306 
   1                              GSA-rs74812776    4079944    T  0.03731  0.08333    C       0.5919       0.4417       0.4264 
   1                              GSA-rs10915659    4092949    A   0.1716     0.25    G        0.462       0.4967       0.6216 
   1                                  rs12036953    4104757    G   0.1418        0    A        1.956       0.1619           NA 
   1                              GSA-rs10915323    4106987    A  0.04478        0    G       0.5603       0.4541           NA 
   1                                  rs75864646    4107166    C   0.1418  0.08333    T       0.3184       0.5726        1.817 
   1                                  rs12031502    4108761    T   0.2761   0.1667    G        0.674       0.4117        1.907 
   1                                  rs60034634    4109399    A  0.05224  0.08333    G       0.2056       0.6502       0.6063 
   1                                  rs58967398    4110784    C   0.4701   0.6667    T        1.703       0.1919       0.4437 
   1                                  rs10799171    4115576    T  0.08955  0.08333    C     0.005251       0.9422        1.082 
   1                                   rs4233258    4120898    C   0.4328   0.4167    T      0.01174       0.9137        1.068 
   1                                   rs7524800    4121584    G   0.3881   0.4167    A      0.03787       0.8457       0.8878 
   1                                   rs4654408    4127861    T   0.3209     0.25    C       0.2565       0.6125        1.418 
   1                                  rs16840701    4129266    C  0.09701  0.08333    A      0.02378       0.8774        1.182 
   1                                  rs10915421    4145615    C   0.2239   0.3333    T       0.7386       0.3901       0.5769 
   1                                  rs10915422    4145875    A  0.08955  0.08333    C     0.005251       0.9422        1.082 
   1                              GSA-rs12065003    4150785    T   0.0597  0.08333    C       0.1063       0.7444       0.6984 
   1                                 rs115530964    4151121    G  0.06716  0.08333    A      0.04513       0.8318        0.792 
   1                                   rs4548406    4151751    T   0.1567   0.1667    C     0.008216       0.9278       0.9292 
   1                                  rs10915428    4158955    T   0.5075   0.3333    G        1.336       0.2477        2.061 
   1                              GSA-rs78714318    4168697    T  0.08209        0    G        1.065        0.302           NA 
   1                                  rs12077262    4170048    T   0.2761   0.4167    C        1.062       0.3028        0.534 
   1                              GSA-rs76524407    4178632    T  0.06716        0    C       0.8589        0.354           NA 
   1                              GSA-rs12040805    4180842    T   0.3134   0.1667    C        1.127       0.2885        2.283 
   1                                  rs74410087    4192397    A 0.007463        0    G      0.09017        0.764           NA 
   1                                  rs12568266    4193551    A  0.04478        0    G       0.5603       0.4541           NA 
   1                               GSA-rs6702633    4197035    A   0.4179  0.08333    G         5.18      0.02284        7.897 
   1                                  rs57352098    4199172    A  0.06716        0    G       0.8589        0.354           NA 
   1                              GSA-rs75359796    4200489    G  0.06716        0    A       0.8589        0.354           NA 
   1                                   rs4654492    4201815    T   0.3358  0.08333    C        3.254      0.07127        5.562 
   1                                   rs6683453    4210402    G   0.4478     0.25    A        1.756       0.1851        2.432 
   1                                  rs16840866    4212493    A   0.2313     0.25    G      0.02146       0.8835       0.9029 
   1                                  rs72851488    4218044    C   0.1791  0.08333    T       0.7118       0.3988          2.4 
   1                                  rs75151855    4219747    G  0.02239  0.08333    A        1.535       0.2153       0.2519 
   1                                  rs78314286    4224315    T  0.07463        0    C       0.9614       0.3268           NA 
   1                                  rs78485316    4225087    T   0.1418  0.08333    C       0.3184       0.5726        1.817 
   1                              GSA-rs79328779    4227091    C  0.05224        0    T       0.6584       0.4171           NA 
   1                                  rs12123330    4227464    T   0.2463      0.5    C        3.622      0.05702       0.3267 
   1                              GSA-rs75291763    4231558    T  0.02239  0.08333    C        1.535       0.2153       0.2519 
   1                                   rs6688343    4231757    C   0.4552   0.6667    T        1.976       0.1599       0.4178 
   1                                  rs12032295    4231964    T   0.3134        0    C         5.28      0.02157           NA 
   1                                   rs6690519    4234513    C   0.1269   0.1667    T       0.1541       0.6946       0.7265 
   1                                   rs4233264    4240178    T   0.2687   0.3333    C       0.2316       0.6303       0.7347 
   1                             GSA-rs113485362    4262453    A  0.03731        0    C       0.4636       0.4959           NA 
   1                                   rs4654510    4263063    T  0.07463   0.4167    G        13.98     0.000185       0.1129 
   1                                   rs6687268    4263677    T   0.1791  0.08333    C       0.7118       0.3988          2.4 
   1                              GSA-rs12022636    4271526    A    0.403     0.75    C        5.407      0.02006        0.225 
   1                                  rs10915479    4277948    T   0.4328     0.75    C        4.462      0.03466       0.2544 
   1                                  rs11579829    4282786    T   0.3284   0.3333    C     0.001235        0.972       0.9778 
   1                                  rs10799218    4289899    T   0.3284   0.1667    C        1.334        0.248        2.444 
   1                                  rs10158644    4292799    A  0.08955   0.1667    G       0.7555       0.3848       0.4918 
   1                              GSA-rs72631044    4298036    A  0.03731     0.25    G        9.619     0.001925       0.1163 
   1                                    rs966321    4315204    A   0.4627   0.3333    C        0.744       0.3884        1.722 
   1                                GSA-rs964716    4316688    A  0.02985  0.08333    G       0.9525       0.3291       0.3385 
   1                                  rs10915494    4328476    T    0.194   0.4167    C        3.264      0.07081        0.337 
   1                                    rs903541    4335893    A    0.403      0.5    G       0.4282       0.5129        0.675 
   1                                   rs1390136    4341843    T   0.2687      0.5    C        2.877      0.08988       0.3673 
   1                                  rs16838560    4351888    C  0.06716  0.08333    T      0.04513       0.8318        0.792 
   1                                  rs16838566    4358265    A  0.04478  0.08333    G       0.3587       0.5492       0.5156 
   1                             GSA-rs115293227    4358906    T  0.07463        0    C       0.9614       0.3268           NA 
   1                                  rs34546429    4360348    A  0.07463  0.08333    G      0.01198       0.9128       0.8871 
   1                                 rs200326227    4363034    G   0.3134     0.25    A       0.2078       0.6485         1.37 
   1                                  rs74049161    4363625    T   0.0597        0    C       0.7579        0.384           NA 
   1                                  rs34429154    4363735    C   0.3582     0.25    A       0.5674       0.4513        1.674 
   1                                    rs693734    4364226    G   0.2687  0.08333    A        1.999       0.1574        4.041 
   1                                    rs351625    4365471    T   0.4104   0.4167    G      0.00176       0.9665       0.9747 
   1                                   rs1490413    4367323    A   0.4627   0.4167    G      0.09394       0.7592        1.206 
   1                                  rs16838616    4368304    A   0.1269  0.08333    C       0.1931       0.6603        1.598 
   1                                    rs351619    4368819    G   0.4552   0.5833    A       0.7264        0.394       0.5969 
   1                                    rs351615    4370385    G   0.1493   0.3333    A        2.717      0.09929       0.3509 
   1                                  rs12073612    4370489    A   0.1194   0.1667    G       0.2276       0.6333        0.678 
   1                               GSA-rs1495238    4370588    A  0.06716        0    C       0.8589        0.354           NA 
   1                                  rs12132314    4371949    T    0.194  0.08333    C       0.8954        0.344        2.648 
   1                                  rs10915509    4375859    C   0.2164  0.08333    A        1.195       0.2744        3.038 
   1                              GSA-rs12408012    4379687    G   0.1194   0.1667    A       0.2276       0.6333        0.678 
   1                                   rs2411740    4388684    G   0.1418   0.1667    A      0.05534        0.814       0.8261 
   1                                    rs641473    4388885    A   0.3881   0.4167    G      0.03787       0.8457       0.8878 
   1                                 rs111555716    4396839    C   0.2164   0.1667    T        0.163       0.6864        1.381 
   1                                  rs10799228    4405998    A  0.08209  0.08333    G    0.0002259        0.988       0.9837 
   1                              GSA-rs72631080    4414668    C  0.03731        0    T       0.4636       0.4959           NA 
   1                              GSA-rs79461685    4418667    A  0.07463        0    G       0.9614       0.3268           NA 
   1                                GSA-rs572439    4431264    A   0.4478   0.6667    C        2.121       0.1453       0.4054 
   1                                  rs12028738    4431571    A  0.02239        0    G       0.2743       0.6005           NA 
   1                                    rs239339    4444539    T   0.2537   0.1667    G       0.4494       0.5026          1.7 
   1                             GSA-rs115174136    4455887    A  0.02985        0    C       0.3683       0.5439           NA 
   1                               GSA-rs7521665    4456277    A 0.007463        0    G      0.09017        0.764           NA 
   1                                GSA-rs349400    4462460    G   0.3284   0.1667    T        1.334        0.248        2.444 
   1                                   rs4654432    4481215    T   0.3358   0.4167    C       0.3197       0.5718       0.7079 
   1                                   rs6658372    4488979    G   0.3433   0.4167    A       0.2609       0.6095       0.7318 
   1                               GSA-rs6678792    4489398    C   0.4776   0.5833    T       0.4928       0.4827       0.6531 
   1                               GSA-rs1762814    4496256    T   0.4328   0.4167    C      0.01174       0.9137        1.068 
   1                                  rs77633111    4497313    G   0.1045   0.1667    A       0.4365       0.5088       0.5833 
   1                                  rs12731060    4500436    T   0.4776      0.5    C      0.02212       0.8818       0.9143 
   1                                    rs780588    4506325    T  0.03731  0.08333    G       0.5919       0.4417       0.4264 
   1                                    rs780593    4507743    C   0.1119     0.25    T        1.942       0.1634       0.3782 
   1                                  rs11584026    4514453    A   0.1791   0.1667    G      0.01164       0.9141        1.091 
   1                                  rs12691489    4516259    A   0.1343     0.25    G        1.197        0.274       0.4655 
   1                                    rs666152    4518202    A   0.3284     0.25    C       0.3098       0.5778        1.467 
   1                                  rs72633529    4523324    A  0.07463  0.08333    G      0.01198       0.9128       0.8871 
   1                                  rs12143782    4534350    T   0.1642        0    C         2.32       0.1277           NA 
   1                              GSA-rs55653177    4534969    T   0.1418     0.25    C        1.008       0.3155       0.4957 
   1                                  exm2260335    4541390    C  0.08955  0.08333    A     0.005251       0.9422        1.082 
   1                                 rs114240781    4542308    C  0.06716        0    T       0.8589        0.354           NA 
   1                                    rs350182    4548292    A  0.09701        0    G        1.278       0.2583           NA 
   1                                    rs705689    4549307    G   0.1866   0.1667    T      0.02894       0.8649        1.147 
   1                                    rs705690    4549380    G   0.1493  0.08333    A       0.3886        0.533         1.93 
   1                                 rs116532395    4552482    A  0.05224  0.08333    C       0.2056       0.6502       0.6063 
   1                                    rs582598    4561962    A   0.1642  0.08333    C       0.5424       0.4614        2.161 
   1                              GSA-rs34567044    4566418    G  0.04478        0    A       0.5603       0.4541           NA 
   1                                   rs4654441    4566515    G   0.4478   0.5833    A       0.8152       0.3666       0.5792 
   1                                    rs780568    4569834    T   0.1418   0.1667    C      0.05534        0.814       0.8261 
   1                               GSA-rs1710422    4574117    C    0.291   0.1667    T       0.8436       0.3584        2.053 
   1                                   rs6703696    4578495    G  0.08209        0    A        1.065        0.302           NA 
   1                                  rs12035830    4579733    A  0.07463        0    G       0.9614       0.3268           NA 
   1                                    rs241240    4586306    C   0.4328   0.4167    A      0.01174       0.9137        1.068 
   1                                GSA-rs241232    4590969    A   0.2687   0.1667    G        0.595       0.4405        1.837 
   1                                    rs537398    4594603    A   0.2239   0.4167    G        2.246        0.134       0.4038 
   1                                  rs74773514    4602986    A   0.1119        0    G        1.497       0.2211           NA 
   1                                   rs7534050    4603127    T   0.2164   0.1667    C        0.163       0.6864        1.381 
   1                              GSA-rs75575768    4613047    C  0.03731        0    T       0.4636       0.4959           NA 
   1                                    rs241257    4614822    G   0.2537     0.25    A    0.0008105       0.9773         1.02 
   1                                   rs4654556    4615331    C  0.09701        0    T        1.278       0.2583           NA 
   1                                  rs12120353    4620996    A   0.2537   0.3333    C       0.3625       0.5471         0.68 
   1                             GSA-rs144148788    4621193    A   0.4478   0.3333    T       0.5857       0.4441        1.622 
   1                                    rs241278    4629408    T   0.4627   0.5833    C       0.6432       0.4226       0.6151 
   1                                    rs171317    4632828    G   0.1119        0    T        1.497       0.2211           NA 
   1                                   rs7534062    4633238    T   0.1343   0.1667    C      0.09743       0.7549       0.7759 
   1                                  rs12075731    4633404    C  0.05224        0    A       0.6584       0.4171           NA 
   1                                   rs6426421    4633639    C   0.1642        0    T         2.32       0.1277           NA 
   1                                   rs1024139    4640902    G   0.2463      0.5    A        3.622      0.05702       0.3267 
   1                                    rs725563    4643472    A   0.3582     0.25    C       0.5674       0.4513        1.674 
   1                                    rs616180    4645704    T  0.04478        0    G       0.5603       0.4541           NA 
   1                                GSA-rs619364    4646379    G    0.306      0.5    A          1.9       0.1681       0.4409 
   1                                   rs1849943    4649316    A   0.1642   0.1667    G    0.0004962       0.9822       0.9821 
   1                                    rs164772    4652512    G   0.1119        0    A        1.497       0.2211           NA 
   1                                   rs6426423    4656147    A   0.4328   0.5833    C         1.01       0.3149       0.5451 
   1                                    rs537761    4662408    T   0.3358   0.1667    G        1.444       0.2295        2.528 
   1                                    rs164783    4664614    T   0.4627      0.5    G      0.06163       0.8039       0.8611 
   1                                   rs3896439    4668670    T   0.0597        0    C       0.7579        0.384           NA 
   1                                   rs4654569    4675555    A  0.05224        0    G       0.6584       0.4171           NA 
   1                               GSA-rs4654574    4679731    C   0.1343  0.08333    T        0.253        0.615        1.707 
   1                                  rs12029673    4684090    G   0.1866   0.3333    A         1.49       0.2222       0.4587 
   1                               GSA-rs1107468    4684846    G  0.02985   0.1667    A        5.232      0.02218       0.1538 
   1                                    rs875807    4685672    T   0.4104   0.5833    C        1.347       0.2457       0.4973 
   1                                   rs7527078    4690893    T   0.4478   0.3333    C       0.5857       0.4441        1.622 
   1                                  rs10799249    4691860    T   0.2015     0.25    C       0.1587       0.6903        0.757 
   1                                  rs12122754    4698559    T   0.1567     0.25    C       0.6977       0.4036       0.5575 
   1                              GSA-rs10915575    4701258    C   0.2612     0.25    T     0.007168       0.9325        1.061 
   1                                  rs61764994    4702296    G   0.3881   0.1667    A        2.316        0.128        3.171 
   1                                  rs74727341    4704223    C  0.07463   0.1667    A        1.237       0.2661       0.4032 
   1                                  rs12125737    4706755    C   0.3507   0.5833    T        2.556       0.1098       0.3859 
   1                                    rs900501    4717340    C   0.1194  0.08333    T       0.1393        0.709        1.492 
   1                                   rs2035454    4722431    G   0.3507     0.25    A       0.4964       0.4811        1.621 
   1                                  rs12408160    4723046    T   0.2537     0.25    C    0.0008105       0.9773         1.02 
   1                                  rs12083131    4723818    A   0.1716  0.08333    G       0.6253       0.4291        2.279 
   1                                   rs7517857    4725585    A   0.4254   0.3333    G       0.3836       0.5357        1.481 
   1                              GSA-rs12567266    4726454    T    0.194     0.25    C       0.2168       0.6415       0.7222 
   1                                   rs4281299    4730960    C  0.03731   0.1667    T        4.037      0.04451       0.1938 
   1                                   rs4654585    4733239    C   0.3209   0.3333    T     0.007805       0.9296       0.9451 
   1                              GSA-rs72637574    4737405    C   0.0597        0    T       0.7579        0.384           NA 
   1                                  rs16839450    4737531    T   0.2761   0.4167    C        1.062       0.3028        0.534 
   1                                    rs763238    4743704    T   0.2761   0.1667    C        0.674       0.4117        1.907 
   1                                   rs4654587    4752960    A   0.0597  0.08333    G       0.1063       0.7444       0.6984 
   1                                  rs12121882    4758327    T   0.2015     0.25    C       0.1587       0.6903        0.757 
   1                                  rs35923204    4766739    T  0.08955        0    C        1.171       0.2792           NA 
   1                                   rs3820251    4781151    T   0.1119   0.1667    C       0.3206       0.5712       0.6303 
   1                               GSA-rs3820252    4784556    T   0.0597        0    C       0.7579        0.384           NA 
   1                                    rs242044    4787119    G   0.4552      0.5    A      0.08893       0.7655       0.8356 
   1                                    rs242050    4789179    A   0.1493  0.08333    G       0.3886        0.533         1.93 
   1                                   rs3766964    4792184    C   0.3433   0.1667    T        1.557       0.2121        2.614 
   1                                  rs75801608    4799110    A   0.1642   0.1667    G    0.0004962       0.9822       0.9821 
   1                              GSA-rs76770766    4799750    T  0.04478  0.08333    G       0.3587       0.5492       0.5156 
   1                                   rs3753708    4805034    C   0.1716   0.1667    A     0.001921        0.965        1.036 
   1                                GSA-rs409048    4805674    C   0.3657   0.4167    T       0.1229       0.7259       0.8071 
   1                                   rs7532708    4806207    A   0.1119  0.08333    G      0.09237       0.7612        1.387 
   1                                   rs2802720    4809120    A    0.306   0.3333    G      0.03868       0.8441       0.8817 
   1                                  rs72639906    4813360    T   0.1493   0.1667    C      0.02609       0.8717       0.8772 
   1                                    rs523141    4819667    C   0.2836  0.08333    T        2.256       0.1331        4.354 
   1                             GSA-rs191866694    4821625    A   0.4478   0.3333    T       0.5857       0.4441        1.622 
   1                                    rs426095    4828063    T   0.3507   0.6667    C        4.682      0.03049       0.2701 
   1                                   rs9426483    4830900    T   0.2537   0.4167    C        1.494       0.2217        0.476 
   1                                GSA-rs423285    4831076    C   0.2537   0.1667    T       0.4494       0.5026          1.7 
   1                                  rs12030265    4831752    T   0.1642   0.1667    C    0.0004962       0.9822       0.9821 
   1                              GSA-rs12737329    4832839    T  0.04478        0    C       0.5603       0.4541           NA 
   1                                   rs3753732    4838249    A   0.1194     0.25    C        1.659       0.1977       0.4068 
   1                                   rs9426506    4844376    T   0.3582   0.6667    C        4.432      0.03527       0.2791 
   1                                  rs11805709    4847594    T   0.2164        0    C        3.241      0.07183           NA 
   1                                   rs7519688    4853910    C   0.4328     0.25    T        1.514       0.2186        2.289 
   1                                  rs17345280    4859537    C   0.1194   0.1667    A       0.2276       0.6333        0.678 
   1                                   rs4654607    4861160    C   0.4403   0.4167    T      0.02498       0.8744        1.101 
   1                                GSA-rs760817    4863913    T   0.1567  0.08333    C       0.4634        0.496        2.044 
   1                                   rs2181699    4888012    A   0.3806   0.3333    C       0.1048       0.7462        1.229 
   1                              GSA-rs10799265    4889604    T   0.1343   0.1667    C      0.09743       0.7549       0.7759 
   1                                  rs10915626    4906783    A  0.03731        0    G       0.4636       0.4959           NA 
   1                                  rs10915645    4928187    G   0.3806   0.1667    T         2.18       0.1398        3.072 
   1                             GSA-rs114242555    4929004    C  0.05224        0    T       0.6584       0.4171           NA 
   1                              GSA-rs12044914    4932655    A  0.04478        0    C       0.5603       0.4541           NA 
   1                                  rs10489138    4934067    T  0.04478  0.08333    C       0.3587       0.5492       0.5156 
   1                              GSA-rs77821625    4937139    A  0.05224        0    G       0.6584       0.4171           NA 
   1                                  rs12061881    4946268    T   0.3134   0.6667    C        6.103       0.0135       0.2283 
   1                                   rs6664880    4952788    G   0.2537   0.1667    A       0.4494       0.5026          1.7 
   1                               GSA-rs6426446    4955862    C   0.4925   0.1667    T          4.7      0.03016        4.853 
   1                              GSA-rs72634113    4958491    T  0.03731  0.08333    C       0.5919       0.4417       0.4264 
   1                             GSA-rs115500860    4965417    T  0.02985        0    C       0.3683       0.5439           NA 
   1                                  rs11805753    4973107    T   0.1269  0.08333    C       0.1931       0.6603        1.598 
   1                                  rs12035499    4980692    A    0.194  0.08333    G       0.8954        0.344        2.648 
   1                                    rs942245    4981503    C   0.5149   0.4167    T       0.4254       0.5142        1.486 
   1                                   rs6666453    4987424    G    0.194   0.1667    T       0.0532       0.8176        1.204 
   1                                  rs12567162    4988063    C   0.2463   0.3333    A       0.4413       0.5065       0.6535 
   1                                   rs2898853    4992204    C   0.3358      0.5    T        1.306       0.2531       0.5056 
   1                                  rs35357722    4993039    A   0.1343  0.08333    G        0.253        0.615        1.707 
   1                                  rs10915683    4996185    G   0.4552   0.5833    A       0.7264        0.394       0.5969 
   1                                  rs10915295    5001488    G   0.2537  0.08333    T        1.755       0.1853         3.74 
   1                                   rs9286971    5003504    G   0.3881   0.4167    A      0.03787       0.8457       0.8878 
   1                              GSA-rs72634168    5009464    A  0.05224  0.08333    C       0.2056       0.6502       0.6063 
   1                                   rs9426490    5011402    A   0.2836   0.3333    G        0.133       0.7153       0.7917 
   1                                  rs74653811    5015676    C  0.08955  0.08333    T     0.005251       0.9422        1.082 
   1                                  rs10799145    5021200    T   0.3582   0.1667    G        1.794       0.1804        2.791 
   1                                  rs12754637    5023321    A   0.1418        0    G        1.956       0.1619           NA 
   1                                   rs7523398    5024385    G   0.2612   0.1667    T       0.5201       0.4708        1.768 
   1                             GSA-rs114377297    5026837    G  0.06716        0    A       0.8589        0.354           NA 
   1                                  rs12025571    5029531    C   0.2761   0.3333    A       0.1785       0.6727       0.7629 
   1                              GSA-rs74836301    5030419    T  0.06716        0    C       0.8589        0.354           NA 
   1                                   rs7535462    5033661    A   0.2313     0.25    G      0.02146       0.8835       0.9029 
   1                                  rs76290374    5034174    A   0.1866   0.3333    G         1.49       0.2222       0.4587 
   1                                GSA-rs898335    5036777    G    0.403   0.5833    T        1.473       0.2249       0.4821 
   1                              GSA-rs75705882    5036940    C  0.03731  0.08333    T       0.5919       0.4417       0.4264 
   1                                   rs6666618    5038093    C   0.3657     0.25    A       0.6426       0.4228        1.729 
   1                                   rs6426376    5041894    A   0.1194        0    C        1.609       0.2046           NA 
   1                                   rs1563791    5043734    C   0.1866        0    A        2.701       0.1003           NA 
   1                                   rs7418901    5053263    T  0.06716        0    C       0.8589        0.354           NA 
   1                              GSA-rs74224268    5055888    A   0.4478   0.3333    T       0.5857       0.4441        1.622 
   1                                  rs10158288    5061519    T   0.4627   0.4167    C      0.09394       0.7592        1.206 
   1                                  rs34951087    5069170    T   0.2313   0.3333    G       0.6286       0.4279       0.6019 
   1                                  rs12045336    5070663    G   0.2687     0.25    A      0.01958       0.8887        1.102 
   1                                   rs9286975    5073092    G    0.403   0.3333    A       0.2231       0.6367         1.35 
   1                                   rs9439575    5085955    G   0.4179   0.4167    A    7.005e-05       0.9933        1.005 
   1                                   rs6693990    5094435    A   0.2761   0.1667    G        0.674       0.4117        1.907 
   1                                   rs1459762    5095862    A   0.1119  0.08333    G      0.09237       0.7612        1.387 
   1                             GSA-rs116246934    5098991    C   0.0597        0    T       0.7579        0.384           NA 
   1                                  rs10915324    5103621    G   0.1791  0.08333    A       0.7118       0.3988          2.4 
   1                                   rs1563792    5124859    C    0.291      0.5    T        2.255       0.1332       0.4105 
   1                              GSA-rs72635377    5130529    T  0.01493  0.08333    C        2.561       0.1095       0.1667 
   1                                  rs10915335    5136477    T   0.1194        0    C        1.609       0.2046           NA 
   1                              GSA-rs11590026    5140226    A   0.2836   0.1667    G       0.7569       0.3843        1.979 
   1                                   rs3128687    5141293    G   0.4254   0.3333    T       0.3836       0.5357        1.481 
   1                                  rs10915341    5142552    G    0.306      0.5    T          1.9       0.1681       0.4409 
   1                                   rs3101214    5150534    C   0.1567     0.25    T       0.6977       0.4036       0.5575 
   1                                   rs2290848    5151437    G  0.08955   0.1667    T       0.7555       0.3848       0.4918 
   1                                   rs9803863    5158857    G   0.2985   0.1667    A       0.9342       0.3338        2.128 
   1                                  rs57000660    5166480    G    0.194   0.4167    A        3.264      0.07081        0.337 
   1                              GSA-rs10733013    5168663    T   0.5149   0.3333    C        1.453       0.2281        2.123 
   1                                   rs7513590    5170712    G  0.07463  0.08333    A      0.01198       0.9128       0.8871 
   1                                  rs10799170    5179530    A   0.2537     0.25    C    0.0008105       0.9773         1.02 
   1                              GSA-rs79656278    5183841    A  0.07463   0.1667    G        1.237       0.2661       0.4032 
   1                                   rs6671889    5192703    C   0.4179   0.5833    A        1.229       0.2677       0.5128 
   1                                  rs10492925    5195371    C   0.1642   0.3333    T        2.153       0.1423       0.3929 
   1                                  rs10799173    5197977    C   0.2612     0.25    T     0.007168       0.9325        1.061 
   1                                  rs12121369    5210124    A      0.5   0.3333    C        1.225       0.2684            2 
   1                                  rs12750297    5219272    A   0.2985     0.25    C       0.1247        0.724        1.277 
   1                                  rs17366543    5224616    G   0.2313   0.3333    A       0.6286       0.4279       0.6019 
   1                              GSA-rs61542310    5228983    A  0.04478  0.08333    C       0.3587       0.5492       0.5156 
   1                                   rs4394703    5231892    C   0.1791        0    A        2.572       0.1088           NA 
   1                               GSA-rs6665697    5248541    T   0.2313        0    C        3.524      0.06047           NA 
   1                                   rs2722781    5257229    T   0.2463      0.5    C        3.622      0.05702       0.3267 
   1                              GSA-rs80305867    5257327    G  0.04478        0    A       0.5603       0.4541           NA 
   1                                   rs6603821    5267850    A   0.4254     0.25    G        1.399       0.2368        2.221 
   1                                  rs16840190    5282726    T   0.1045        0    C        1.387        0.239           NA 
   1                                GSA-rs938962    5283942    T   0.4552     0.25    C        1.884       0.1699        2.507 
   1                              GSA-rs35457436    5288559    C  0.05224  0.08333    T       0.2056       0.6502       0.6063 
   1                                    rs677735    5295176    A  0.08209        0    G        1.065        0.302           NA 
   1                             GSA-rs116356697    5295574    T  0.05224        0    C       0.6584       0.4171           NA 
   1                                GSA-rs586165    5297887    T   0.1791        0    C        2.572       0.1088           NA 
   1                                    rs521430    5307076    A   0.4328     0.25    G        1.514       0.2186        2.289 
   1                              GSA-rs75422994    5307136    A  0.08955  0.08333    G     0.005251       0.9422        1.082 
   1                               GSA-rs7534404    5309255    A   0.2463   0.1667    G       0.3829       0.5361        1.634 
   1                               GSA-rs4475768    5312165    G  0.05224        0    T       0.6584       0.4171           NA 
   1                                   rs6703948    5313445    A   0.1642  0.08333    C       0.5424       0.4614        2.161 
   1                                  rs12091281    5314737    T  0.03731        0    C       0.4636       0.4959           NA 
   1                              GSA-rs12089315    5318552    T   0.2687     0.25    C      0.01958       0.8887        1.102 
   1                                GSA-rs630153    5321139    A   0.4254     0.25    G        1.399       0.2368        2.221 
   1                                    rs499416    5324231    T    0.291      0.5    C        2.255       0.1332       0.4105 
   1                                    rs579467    5329865    T   0.4179   0.5833    C        1.229       0.2677       0.5128 
   1                                    rs584938    5334079    G   0.2388     0.25    T     0.007572       0.9307       0.9412 
   1                                    rs549155    5338287    T   0.2015   0.1667    G      0.08392       0.7721        1.262 
   1                                  rs12141954    5342295    G   0.3358   0.1667    A        1.444       0.2295        2.528 
   1                                    rs557477    5346474    G    0.291   0.3333    T      0.09479       0.7582       0.8211 
   1                                    rs563939    5347155    T   0.4552   0.4167    C       0.0661       0.7971         1.17 
   1                                   rs4417082    5348270    A   0.4403     0.25    G        1.632       0.2014         2.36 
   1                                  rs10915405    5348272    A    0.209     0.25    G       0.1109       0.7391       0.7925 
   1                                   rs4514251    5348479    A   0.3731      0.5    G       0.7497       0.3866       0.5952 
   1                                   rs5026665    5374940    G   0.3806   0.4167    A       0.0606       0.8055       0.8602 
   1                                  rs79729928    5380047    A   0.1045        0    C        1.387        0.239           NA 
   1                                   rs9439565    5381250    C   0.4179   0.3333    T       0.3255       0.5683        1.436 
   1                                  rs79339794    5388176    T   0.0597   0.1667    C        1.975       0.1599       0.3175 
   1                                   rs2148211    5401364    T   0.4776      0.5    C      0.02212       0.8818       0.9143 
   1                                  rs12408534    5408123    C  0.08955   0.1667    T       0.7555       0.3848       0.4918 
   1                                   rs4129058    5410542    G   0.3955      0.5    A       0.4992       0.4798       0.6543 
   1                                  rs74219217    5454407    A   0.3657     0.25    G       0.6426       0.4228        1.729 
   1                                  rs36194643    5458909    G   0.3731      0.5    A       0.7497       0.3866       0.5952 
   1                                  rs61763344    5465505    A  0.08955        0    G        1.171       0.2792           NA 
   1                                   rs7546092    5473983    A   0.4254      0.5    G         0.25        0.617       0.7403 
   1                                  rs11576458    5475581    T   0.1269        0    C        1.723       0.1893           NA 
   1                                   rs6603835    5475663    C   0.4627     0.75    A        3.639      0.05643        0.287 
   1                                   rs3922826    5485177    G   0.1567  0.08333    T       0.4634        0.496        2.044 
   1                               GSA-rs7411401    5486073    G   0.0597        0    A       0.7579        0.384           NA 
   1                                   rs6603840    5486898    A  0.03731        0    C       0.4636       0.4959           NA 
   1                                  rs12755610    5489018    G   0.2836   0.1667    A       0.7569       0.3843        1.979 
   1                                  rs10907211    5492043    A   0.2239  0.08333    C        1.301       0.2541        3.173 
   1                                  rs12065301    5506194    G  0.07463        0    A       0.9614       0.3268           NA 
   1                              GSA-rs12402981    5507130    C  0.05224        0    T       0.6584       0.4171           NA 
   1                                  rs11260694    5514194    T   0.3507     0.25    C       0.4964       0.4811        1.621 
   1                                  rs12568815    5521691    T   0.1642   0.1667    C    0.0004962       0.9822       0.9821 
   1                                   rs7414864    5534326    T   0.1418   0.1667    G      0.05534        0.814       0.8261 
   1                              GSA-rs12023817    5536722    A   0.0597        0    C       0.7579        0.384           NA 
   1                                  rs12045091    5547562    C   0.1493     0.25    T       0.8423       0.3587       0.5263 
   1                                  rs11260698    5549525    T   0.4179      0.5    C       0.3038       0.5815       0.7179 
   1                                   rs9662668    5554049    G   0.1642  0.08333    A       0.5424       0.4614        2.161 
   1                                   rs2071953    5555141    G   0.3731   0.3333    A      0.07486       0.7844         1.19 
   1                                   rs2071959    5556067    A   0.2015     0.25    G       0.1587       0.6903        0.757 
   1                                   rs1573738    5561229    C   0.3134   0.3333    T      0.02021       0.8869        0.913 
   1                               GSA-rs9659669    5563399    G   0.4254   0.3333    A       0.3836       0.5357        1.481 
   1                               GSA-rs9729649    5572304    A   0.2015  0.08333    G       0.9921       0.3192        2.776 
   1                             GSA-rs111366004    5575737    C  0.06716        0    A       0.8589        0.354           NA 
   1                                  rs12729096    5575910    C  0.03731        0    T       0.4636       0.4959           NA 
   1                                   rs9660967    5581798    T    0.306     0.25    C       0.1639       0.6856        1.323 
   1                                   rs2008457    5585215    A   0.1567  0.08333    G       0.4634        0.496        2.044 
   1                                   rs7515958    5603850    G   0.1493  0.08333    A       0.3886        0.533         1.93 
   1                                  rs80317570    5613767    A  0.05224  0.08333    G       0.2056       0.6502       0.6063 
   1                                  rs11260644    5618182    T   0.2687     0.25    C      0.01958       0.8887        1.102 
   1                                   rs9439613    5623965    T   0.4104      0.5    C       0.3631       0.5468       0.6962 
   1                              GSA-rs61762111    5631820    T  0.05224  0.08333    C       0.2056       0.6502       0.6063 
   1                               GSA-rs1775406    5636893    C  0.04478  0.08333    A       0.3587       0.5492       0.5156 
   1                                GSA-rs986073    5654285    T  0.04478  0.08333    C       0.3587       0.5492       0.5156 
   1                                   rs1775415    5657801    C   0.1194  0.08333    A       0.1393        0.709        1.492 
   1                                    rs950601    5659587    A   0.2985   0.1667    C       0.9342       0.3338        2.128 
   1                                    rs707582    5671786    G   0.4851   0.3333    A        1.017       0.3131        1.884 
   1                                    rs770718    5674434    T   0.2537      0.5    C        3.358      0.06688         0.34 
   1                                   rs9439585    5679368    T    0.403   0.4167    C     0.008561       0.9263        0.945 
   1                                  rs10157819    5680572    G    0.194  0.08333    A       0.8954        0.344        2.648 
   1                                    rs945322    5684301    G  0.08209  0.08333    T    0.0002259        0.988       0.9837 
   1                                    rs770682    5689610    A   0.2612   0.4167    G        1.338       0.2473       0.4949 
   1                                  rs75624280    5693597    C  0.03731        0    T       0.4636       0.4959           NA 
   1                              GSA-rs80235251    5695724    A  0.03731  0.08333    G       0.5919       0.4417       0.4264 
   1                                   rs6690868    5701323    C   0.1269  0.08333    T       0.1931       0.6603        1.598 
   1                                  rs17028491    5703552    A   0.2463   0.3333    G       0.4413       0.5065       0.6535 
   1                                  rs17028511    5704836    G  0.06716  0.08333    A      0.04513       0.8318        0.792 
   1                                GSA-rs971816    5707091    C   0.4552      0.5    A      0.08893       0.7655       0.8356 
   1                                   rs4845812    5707816    T   0.2985   0.3333    C      0.06344       0.8011       0.8511 
   1                                    rs709183    5709728    T  0.07463  0.08333    C      0.01198       0.9128       0.8871 
   1                                   rs2454615    5716860    G   0.4701      0.5    A      0.03937       0.8427       0.8873 
   1                                  rs11260671    5717388    C   0.3731   0.3333    T      0.07486       0.7844         1.19 
   1                                    rs707580    5724940    G   0.2612   0.1667    A       0.5201       0.4708        1.768 
   1                                    rs771071    5732473    T  0.04478        0    C       0.5603       0.4541           NA 
   1                                    rs811284    5739638    T   0.3507     0.25    G       0.4964       0.4811        1.621 
   1                              GSA-rs79882821    5747635    T  0.04478        0    C       0.5603       0.4541           NA 
   1                                   rs1695616    5749226    G   0.3209   0.1667    A        1.229       0.2677        2.363 
   1                                   rs2649070    5750125    C    0.403   0.4167    T     0.008561       0.9263        0.945 
   1                                    rs770712    5751591    G   0.1194     0.25    A        1.659       0.1977       0.4068 
   1                                  rs11579682    5752416    A   0.0597        0    G       0.7579        0.384           NA 
   1                                   rs2649074    5755428    C   0.3284     0.25    T       0.3098       0.5778        1.467 
   1                                  rs75517434    5761968    G   0.0597  0.08333    A       0.1063       0.7444       0.6984 
   1                                    rs873982    5770265    G   0.3284   0.4167    T       0.3852       0.5348       0.6844 
   1                                   rs2649079    5770702    A   0.2537   0.3333    G       0.3625       0.5471         0.68 
   1                                    rs770697    5772500    C      0.5   0.5833    T        0.306       0.5801       0.7143 
   1                              GSA-rs12074462    5773754    G  0.03731        0    A       0.4636       0.4959           NA 
   1                                   rs2244632    5780697    C   0.4328   0.5833    T         1.01       0.3149       0.5451 
   1                              GSA-rs79895490    5782727    A   0.0597        0    G       0.7579        0.384           NA 
   1                                   rs2649083    5784445    C   0.3731   0.5833    T        2.045       0.1527       0.4252 
   1                                  rs11260678    5786865    T   0.3881   0.3333    C       0.1395       0.7088        1.268 
   1                                   rs2842253    5797096    G   0.3284   0.5833    A         3.15      0.07592       0.3492 
   1                               GSA-rs2649063    5799631    G   0.4254   0.6667    A        2.596       0.1071       0.3701 
   1                              GSA-rs72851690    5805356    C  0.06716        0    T       0.8589        0.354           NA 
   1                              GSA-rs12076190    5829039    C   0.1567   0.1667    T     0.008216       0.9278       0.9292 
   1                                  rs28457723    5840181    G  0.04478  0.08333    A       0.3587       0.5492       0.5156 
   1                                   rs7416733    5859110    A  0.08209        0    G        1.065        0.302           NA 
   1                                   rs4845818    5861105    A    0.306   0.1667    G        1.029       0.3105        2.204 
   1                                   rs9725925    5879772    C  0.09701  0.08333    T      0.02378       0.8774        1.182 
   1                                   rs9661840    5882333    C    0.403     0.25    T        1.083        0.298        2.025 
   1                              GSA-rs10864640    5882696    A   0.3284   0.1667    G        1.334        0.248        2.444 
   1                                   rs1698976    5900795    A   0.3358     0.25    G       0.3676       0.5443        1.517 
   1                                  rs11579662    5901975    T   0.2388      0.5    C        3.903      0.04821       0.3137 
   1                                  rs74051373    5903474    T  0.07463        0    C       0.9614       0.3268           NA 
   1                                   rs1765719    5905929    C   0.3433     0.25    A       0.4298       0.5121        1.568 
   1                                  rs11121402    5908794    T   0.2836      0.5    C         2.45       0.1175       0.3958 
   1                              GSA-rs12144662    5911666    C  0.05224  0.08333    T       0.2056       0.6502       0.6063 
   1                                    rs548726    5913621    T   0.2612   0.3333    C       0.2928       0.5884       0.7071 
   1                                  rs11121600    5921042    A   0.2612     0.25    C     0.007168       0.9325        1.061 
   1                                 rs115910810    5923369    G   0.4478   0.3333    C       0.5857       0.4441        1.622 
   1                                  rs11121921    5939837    G   0.1791   0.4167    A        3.905      0.04815       0.3055 
   1                                  rs17432446    5952726    T   0.1716   0.1667    C     0.001921        0.965        1.036 
   1                                  rs12401883    5957601    T    0.209  0.08333    C        1.092        0.296        2.906 
   1                                   rs2312464    5960503    C   0.3433      0.5    T         1.18       0.2774       0.5227 
   1                              GSA-rs77453462    5970367    T  0.02985        0    C       0.3683       0.5439           NA 
   1                                  rs12060900    5971314    A   0.2313   0.1667    G       0.2634       0.6078        1.505 
   1                              GSA-rs12118405    5994334    T  0.04478        0    C       0.5603       0.4541           NA 
   1                                  rs10779677    6007474    A   0.4478   0.3333    G       0.5857       0.4441        1.622 
   1                              GSA-rs79815518    6013813    A  0.02985  0.08333    G       0.9525       0.3291       0.3385 
   1                                   rs4908458    6033973    T  0.07463     0.25    C        4.176        0.041       0.2419 
   1                              GSA-rs78708894    6043930    G  0.04478        0    A       0.5603       0.4541           NA 
   1                                  rs12142270    6046264    A  0.02985        0    G       0.3683       0.5439           NA 
   1                                    rs905463    6073850    T   0.2015     0.25    C       0.1587       0.6903        0.757 
   1                                   rs4908696    6074434    G   0.1716   0.1667    A     0.001921        0.965        1.036 
   1                                   rs1295107    6079392    T   0.2985   0.1667    C       0.9342       0.3338        2.128 
   1                                   rs6688644    6079975    A  0.07463        0    G       0.9614       0.3268           NA 
   1                                  rs72630663    6091437    A   0.2015   0.1667    G      0.08392       0.7721        1.262 
   1                               GSA-rs1295094    6095199    A   0.1269        0    G        1.723       0.1893           NA 
   1                                   rs1295087    6100313    T   0.2687     0.25    C      0.01958       0.8887        1.102 
   1                              GSA-rs11589347    6111757    A  0.03731   0.1667    G        4.037      0.04451       0.1938 
   1                                   rs3789553    6117171    C   0.2313   0.1667    T       0.2634       0.6078        1.505 
   1                              GSA-rs78988914    6126668    A  0.03731  0.08333    G       0.5919       0.4417       0.4264 
   1                                  rs72630676    6129954    A  0.06716  0.08333    G      0.04513       0.8318        0.792 
   1                                  rs72862362    6138623    T   0.0597        0    C       0.7579        0.384           NA 
   1                                  rs72862363    6138659    T   0.2015  0.08333    C       0.9921       0.3192        2.776 
   1                                  rs11121183    6139169    G   0.3358   0.3333    T    0.0003056       0.9861        1.011 
   1                                  rs11583500    6140540    G   0.3358  0.08333    A        3.254      0.07127        5.562 
   1                                   rs2294936    6145365    T   0.3806   0.4167    C       0.0606       0.8055       0.8602 
   1                                   rs7512313    6145465    T   0.3582   0.3333    G      0.02972       0.8631        1.116 
   1                                   rs3747980    6145683    C  0.08955  0.08333    T     0.005251       0.9422        1.082 
   1                                   rs3789529    6153525    C   0.4403      0.5    T       0.1589       0.6901       0.7867 
   1                               GSA-rs3810992    6162601    C  0.05224  0.08333    T       0.2056       0.6502       0.6063 
   1                                  rs12094320    6167194    C   0.1194  0.08333    T       0.1393        0.709        1.492 
   1                                  rs12142108    6170988    A   0.3881     0.25    G       0.8941       0.3444        1.902 
   1                                   rs1883767    6175489    T   0.2537   0.3333    C       0.3625       0.5471         0.68 
   1                                   rs2843494    6183926    G  0.05224   0.1667    A        2.493       0.1143       0.2756 
   1                                  rs78406496    6199924    A   0.1269   0.1667    G       0.1541       0.6946       0.7265 
   1                                  rs12067480    6205349    T   0.1418   0.1667    C      0.05534        0.814       0.8261 
   1                              GSA-rs72632532    6205381    T  0.04478        0    C       0.5603       0.4541           NA 
   1                              GSA-rs72632545    6211822    G  0.07463        0    A       0.9614       0.3268           NA 
   1                                   rs9434741    6217859    G   0.1642  0.08333    A       0.5424       0.4614        2.161 
   1                                  rs11121360    6220962    A   0.4179     0.25    G         1.29       0.2561        2.154 
   1                                    rs731975    6222501    G   0.1716   0.1667    T     0.001921        0.965        1.036 
   1                                  rs12039290    6225739    C   0.1418   0.1667    A      0.05534        0.814       0.8261 
   1                                  rs60925969    6229093    G  0.09701  0.08333    A      0.02378       0.8774        1.182 
   1                                  rs80166192    6230852    A   0.0597        0    G       0.7579        0.384           NA 
   1                                   rs2294714    6257826    G   0.2015  0.08333    A       0.9921       0.3192        2.776 
   1                              GSA-rs12071731    6276167    G  0.05224  0.08333    T       0.2056       0.6502       0.6063 
   1                                    rs846111    6279370    G   0.5075     0.25    C        2.922      0.08735        3.091 
   1                             GSA-rs114217031    6295625    A  0.04478        0    G       0.5603       0.4541           NA 
   1                                   rs9970334    6296238    G   0.4478     0.75    T        4.036      0.04453       0.2703 
   1                                  rs12240078    6306912    C  0.07463        0    T       0.9614       0.3268           NA 
   1                                   rs4908543    6317983    T   0.2687     0.25    C      0.01958       0.8887        1.102 
   1                                  rs55980313    6323110    C  0.04478        0    T       0.5603       0.4541           NA 
   1                                  rs35061492    6328483    G   0.1493   0.1667    A      0.02609       0.8717       0.8772 
   1                               GSA-rs3789513    6329989    T  0.08955  0.08333    C     0.005251       0.9422        1.082 
   1                                chr1-6341309    6341309    G   0.4478   0.3333    C       0.5857       0.4441        1.622 
   1                              GSA-rs12073007    6343714    C  0.08209  0.08333    A    0.0002259        0.988       0.9837 
   1                                  rs35587207    6347149    T   0.1045   0.1667    C       0.4365       0.5088       0.5833 
   1                                   rs3789500    6352084    T   0.1194  0.08333    C       0.1393        0.709        1.492 
   1                              GSA-rs60138626    6363163    T  0.05224        0    G       0.6584       0.4171           NA 
   1                                  rs72854394    6379152    G  0.05224        0    A       0.6584       0.4171           NA 
   1                                  rs77561556    6393121    A    0.194   0.1667    G       0.0532       0.8176        1.204 
   1                               GSA-rs7514677    6419320    A  0.07463  0.08333    C      0.01198       0.9128       0.8871 
   1                              GSA-rs59626239    6420825    A  0.04478        0    G       0.5603       0.4541           NA 
   1                              GSA-rs75126985    6425349    T  0.02985        0    C       0.3683       0.5439           NA 
   1                                  rs17026985    6465054    A  0.05224   0.1667    G        2.493       0.1143       0.2756 
   1                               GSA-rs7529205    6473294    G   0.2313     0.25    A      0.02146       0.8835       0.9029 
   1                                   rs6667766    6475604    A   0.1119  0.08333    G      0.09237       0.7612        1.387 
   1                                   rs2986736    6512547    C   0.2985     0.25    T       0.1247        0.724        1.277 
   1                                   rs3138159    6520024    T   0.1045        0    G        1.387        0.239           NA 
   1                                  rs11800462    6524501    C   0.0597        0    T       0.7579        0.384           NA 
   1                                  exm2268861    6550376    C   0.1045  0.08333    T      0.05341       0.8172        1.283 
   1                                  rs75725904    6552529    G   0.0597  0.08333    A       0.1063       0.7444       0.6984 
   1                                  rs77948669    6560493    T  0.04478   0.1667    C        3.159      0.07549       0.2344 
   1                                   rs2986747    6562784    G   0.2537   0.3333    A       0.3625       0.5471         0.68 
   1                                   rs3007434    6563067    A  0.08209     0.25    G        3.582      0.05842       0.2683 
   1                                   rs6663548    6564141    T   0.2388   0.1667    G       0.3208       0.5711        1.569 
   1                                   rs4908554    6568387    T   0.4701   0.4167    C       0.1266        0.722        1.242 
   1                                   rs3935435    6572175    T   0.1866     0.25    C       0.2859       0.5929       0.6881 
   1                                   rs4908909    6599041    C   0.1642   0.1667    T    0.0004962       0.9822       0.9821 
   1                              GSA-rs80129059    6625420    T  0.04478        0    C       0.5603       0.4541           NA 
   1                                   rs4908930    6629274    G   0.3507   0.4167    A       0.2087       0.6478       0.7563 
   1                                  rs11587438    6631431    C   0.1791   0.1667    T      0.01164       0.9141        1.091 
   1                                   rs7521134    6657240    T    0.403      0.5    C       0.4282       0.5129        0.675 
   1                             GSA-rs148841366    6672524    A   0.4478   0.3333    T       0.5857       0.4441        1.622 
   1                                    rs200458    6704635    A  0.05224  0.08333    G       0.2056       0.6502       0.6063 
   1                                    rs200456    6705528    A    0.209     0.25    G       0.1109       0.7391       0.7925 
   1                                  rs12145525    6711146    C    0.306   0.3333    T      0.03868       0.8441       0.8817 
   1                                   rs4390192    6785946    G   0.4403   0.4167    T      0.02498       0.8744        1.101 
   1                                    rs447558    6795230    A   0.4403   0.3333    G       0.5137       0.4735        1.573 
   1                                GSA-rs378930    6826467    A    0.403   0.3333    G       0.2231       0.6367         1.35 
   1                              GSA-rs75087584    6833553    T   0.1119   0.1667    G       0.3206       0.5712       0.6303 
   1                                   rs1542899    6853355    G  0.08209   0.1667    A       0.9713       0.3244       0.4472 
   1                              GSA-rs17029864    6863342    A   0.1418     0.25    G        1.008       0.3155       0.4957 
   1                              GSA-rs17441010    6871756    G  0.07463  0.08333    A      0.01198       0.9128       0.8871 
   1                                    rs659459    6873932    G   0.2687   0.3333    A       0.2316       0.6303       0.7347 
   1                              GSA-rs72638520    6913481    G  0.03731        0    T       0.4636       0.4959           NA 
   1                              GSA-rs76259711    6920390    C  0.04478        0    T       0.5603       0.4541           NA 
   1                               GSA-rs6688732    6929760    A   0.2687     0.25    G      0.01958       0.8887        1.102 
   1                              GSA-rs41278036    6934001    C  0.06716   0.1667    A        1.565       0.2109         0.36 
   1                                  rs11586867    6972393    C   0.4701   0.3333    T       0.8303       0.3622        1.775 
   1                                   rs4908427    6976226    G  0.08209        0    A        1.065        0.302           NA 
   1                                  rs10864247    6982350    G   0.3507     0.25    A       0.4964       0.4811        1.621 
   1                               GSA-rs6577395    6991925    C   0.4254   0.5833    T        1.116       0.2907       0.5288 
   1                                  rs72638547    7001078    T   0.2164   0.3333    C       0.8606       0.3536       0.5524 
   1                               GSA-rs6659444    7003565    T   0.0597        0    C       0.7579        0.384           NA 
   1                                  rs75821729    7009910    A   0.1269   0.1667    G       0.1541       0.6946       0.7265 
   1                                  rs11120796    7014330    A   0.3284   0.4167    G       0.3852       0.5348       0.6844 
   1                                  rs17030082    7029262    G   0.4925   0.5833    A       0.3632       0.5467       0.6933 
   1                                   rs6681529    7052566    A   0.4851   0.4167    G       0.2065       0.6495        1.319 
   1                                  rs60710399    7057338    T   0.1194   0.1667    C       0.2276       0.6333        0.678 
   1                                   rs7555853    7069754    T  0.09701  0.08333    G      0.02378       0.8774        1.182 
   1                                  rs75110660    7072329    A  0.05224        0    G       0.6584       0.4171           NA 
   1                              GSA-rs72638600    7077218    T  0.02239  0.08333    C        1.535       0.2153       0.2519 
   1                                  rs11120820    7087739    A   0.1194  0.08333    G       0.1393        0.709        1.492 
   1                               GSA-rs4243823    7088855    A   0.3582     0.25    G       0.5674       0.4513        1.674 
   1                                   rs7553111    7096272    T  0.04478  0.08333    C       0.3587       0.5492       0.5156 
   1                                   rs7553537    7096700    T  0.02985  0.08333    C       0.9525       0.3291       0.3385 
   1                              GSA-rs12025462    7107665    G   0.2687  0.08333    A        1.999       0.1574        4.041 
   1                              GSA-rs61780952    7115591    A  0.04478  0.08333    G       0.3587       0.5492       0.5156 
   1                              GSA-rs72640038    7115948    A   0.0597   0.1667    G        1.975       0.1599       0.3175 
   1                                   rs7521119    7121794    A   0.4478   0.5833    G       0.8152       0.3666       0.5792 
   1                                   1:7122726    7122726    T   0.1269  0.08333    C       0.1931       0.6603        1.598 
   1                                  rs34096415    7126357    G   0.1791   0.1667    A      0.01164       0.9141        1.091 
   1                                   rs6662527    7129388    C   0.3806   0.3333    T       0.1048       0.7462        1.229 
   1                                  rs74891443    7131072    G   0.1567   0.1667    T     0.008216       0.9278       0.9292 
   1                                  rs11120831    7131192    G   0.3209   0.1667    A        1.229       0.2677        2.363 
   1                             GSA-rs115777418    7141085    A  0.06716  0.08333    G      0.04513       0.8318        0.792 
   1                                   rs2071917    7150527    A   0.4776   0.4167    G       0.1641       0.6854         1.28 
   1                                   rs2071918    7150577    T   0.1567   0.1667    C     0.008216       0.9278       0.9292 
   1                                  rs72640073    7151479    C   0.2313   0.3333    T       0.6286       0.4279       0.6019 
   1                              GSA-rs76779393    7155070    G   0.4478   0.3333    C       0.5857       0.4441        1.622 
   1                                  rs11120840    7156082    G    0.306   0.1667    T        1.029       0.3105        2.204 
   1                                  rs11120841    7157401    G   0.4254   0.5833    A        1.116       0.2907       0.5288 
   1                                  rs72640096    7167673    T  0.06716        0    C       0.8589        0.354           NA 
   1                                   rs6682031    7170339    T   0.1269     0.25    C        1.413       0.2346       0.4359 
   1                                   rs9434469    7177744    T   0.3657   0.3333    C      0.04981       0.8234        1.153 
   1                                   rs7532024    7179479    T   0.3507      0.5    C        1.061        0.303       0.5402 
   1                                   rs4908443    7179721    T    0.194   0.1667    C       0.0532       0.8176        1.204 
   1                              GSA-rs74051131    7181192    G  0.08955        0    A        1.171       0.2792           NA 
   1                             GSA-rs115093263    7183119    T  0.03731        0    C       0.4636       0.4959           NA 
   1                                  rs12032971    7190806    G  0.06716        0    A       0.8589        0.354           NA 
   1                                   rs4908600    7196659    T    0.209   0.1667    C       0.1206       0.7283        1.321 
   1                               GSA-rs9434483    7217727    G   0.2687     0.25    A      0.01958       0.8887        1.102 
   1                                  rs10779676    7217906    T   0.2836     0.25    C       0.0615       0.8041        1.188 
   1                               GSA-rs4908602    7220970    A   0.4627      0.5    G      0.06163       0.8039       0.8611 
   1                                   rs4908445    7241523    G   0.2463   0.3333    A       0.4413       0.5065       0.6535 
   1                                  rs11120876    7252366    T   0.1418        0    C        1.956       0.1619           NA 
   1                                  rs72641234    7253054    A   0.2164   0.1667    G        0.163       0.6864        1.381 
   1                             GSA-rs184806612    7253426    C  0.06716        0    A       0.8589        0.354           NA 
   1                              GSA-rs58258089    7259142    G  0.02239   0.3333    T        23.33    1.365e-06       0.0458 
   1                               GSA-rs4908448    7269283    C   0.4776     0.75    T        3.269      0.07062       0.3048 
   1                                  rs78437889    7274919    T   0.2239      0.5    C         4.52       0.0335       0.2885 
   1                                   rs4908610    7311260    C   0.4478   0.4167    A      0.04311       0.8355        1.135 
   1                                   rs6698548    7317541    A   0.3881     0.25    G       0.8941       0.3444        1.902 
   1                                  rs10864289    7318448    T    0.291   0.1667    C       0.8436       0.3584        2.053 
   1                                  rs60130788    7325255    G    0.291  0.08333    A        2.389       0.1222        4.516 
   1                                  rs11583441    7327719    C   0.1119  0.08333    T      0.09237       0.7612        1.387 
   1                                   rs2412148    7331060    A   0.1343   0.1667    G      0.09743       0.7549       0.7759 
   1                                   rs2412147    7331347    T   0.2388  0.08333    C        1.522       0.2173        3.451 
   1                                   rs7539460    7338706    G   0.1642      0.5    A        8.013     0.004643       0.1964 
   1                                   rs2001142    7348943    T   0.3507     0.25    C       0.4964       0.4811        1.621 
   1                               GSA-rs1894654    7351434    C   0.4254     0.25    T        1.399       0.2368        2.221 
   1                              GSA-rs11120896    7361338    A   0.2463   0.4167    G        1.661       0.1975       0.4574 
   1                               GSA-rs4908619    7369931    G   0.4776   0.5833    A       0.4928       0.4827       0.6531 
   1                                  rs12128469    7375258    T   0.3358      0.5    C        1.306       0.2531       0.5056 
   1                                   rs7543711    7379198    T   0.2463     0.25    C    0.0008254       0.9771       0.9802 
   1                                   rs2227212    7386633    A   0.1716  0.08333    G       0.6253       0.4291        2.279 
   1                                  rs12041403    7394728    T    0.403   0.6667    C        3.134      0.07667       0.3375 
   1                                    rs705681    7402480    C   0.3955   0.3333    T        0.179       0.6723        1.309 
   1                                    rs705680    7402502    T   0.4254   0.5833    C        1.116       0.2907       0.5288 
   1                              GSA-rs79870386    7405175    G   0.0597  0.08333    A       0.1063       0.7444       0.6984 
   1                              GSA-rs34754584    7408939    T  0.05224        0    C       0.6584       0.4171           NA 
   1                                  rs61782274    7412645    G  0.06716  0.08333    T      0.04513       0.8318        0.792 
   1                             GSA-rs117381965    7415998    A   0.4478   0.3333    T       0.5857       0.4441        1.622 
   1                              GSA-rs71637379    7444592    G  0.07463        0    T       0.9614       0.3268           NA 
   1                                   rs2040433    7448154    C   0.1343        0    T        1.839       0.1751           NA 
   1                                   rs7535846    7471157    T    0.403   0.5833    C        1.473       0.2249       0.4821 
   1                                  rs11120917    7478076    T   0.3134   0.3333    C      0.02021       0.8869        0.913 
   1                                 rs115953234    7480345    G   0.1343        0    A        1.839       0.1751           NA 
   1                               GSA-rs4908637    7482757    A   0.0597        0    G       0.7579        0.384           NA 
   1                                  rs11120922    7485370    A   0.2612   0.1667    G       0.5201       0.4708        1.768 
   1                                   rs9988557    7493231    G      0.5   0.4167    A        0.306       0.5801          1.4 
   1                                  rs12565108    7501060    T   0.0597        0    C       0.7579        0.384           NA 
   1                              GSA-rs75562159    7504141    A  0.03731  0.08333    C       0.5919       0.4417       0.4264 
   1                                  rs61032551    7510062    G   0.4179   0.6667    A        2.768      0.09616        0.359 
   1                               GSA-rs1775040    7511289    C  0.01493  0.08333    T        2.561       0.1095       0.1667 
   1                                   rs6577445    7513025    C   0.2537   0.3333    T       0.3625       0.5471         0.68 
   1                                   rs1193247    7513252    A   0.1269   0.1667    G       0.1541       0.6946       0.7265 
   1                                  rs61772213    7513294    T   0.2164   0.1667    C        0.163       0.6864        1.381 
   1                                  rs67725975    7517947    T   0.2164   0.1667    C        0.163       0.6864        1.381 
   1                               GSA-rs1750839    7518415    T  0.06716  0.08333    C      0.04513       0.8318        0.792 
   1                                   rs1750837    7520601    G   0.4254      0.5    A         0.25        0.617       0.7403 
   1                                   rs1725233    7520629    A   0.2836   0.3333    G        0.133       0.7153       0.7917 
   1                                   rs1342480    7520980    A   0.3507     0.25    G       0.4964       0.4811        1.621 
   1                                  rs11805932    7521479    A  0.05224        0    G       0.6584       0.4171           NA 
   1                                  rs79217813    7532462    C  0.04478        0    T       0.5603       0.4541           NA 
   1                                  rs11805877    7534326    C   0.1343   0.1667    T      0.09743       0.7549       0.7759 
   1                                   rs2796483    7541345    T   0.4701   0.6667    C        1.703       0.1919       0.4437 
   1                              GSA-rs74053039    7543000    T  0.02239        0    C       0.2743       0.6005           NA 
   1                                   rs7551012    7553395    A   0.4851   0.3333    G        1.017       0.3131        1.884 
   1                               GSA-rs1750851    7561152    C   0.4851   0.3333    T        1.017       0.3131        1.884 
   1                                  rs10864305    7567346    T   0.4254   0.4167    C     0.003417       0.9534        1.036 
   1                                   rs1193179    7569602    G   0.2164   0.1667    A        0.163       0.6864        1.381 
   1                                   rs7529399    7575666    C   0.3806   0.3333    T       0.1048       0.7462        1.229 
   1                               GSA-rs2478267    7584814    T   0.2985   0.1667    G       0.9342       0.3338        2.128 
   1                                   rs2013624    7588413    A   0.2388     0.25    G     0.007572       0.9307       0.9412 
   1                                   rs2478266    7595233    C    0.194   0.1667    T       0.0532       0.8176        1.204 
   1                                  rs72865422    7596466    T  0.03731        0    C       0.4636       0.4959           NA 
   1                                  rs12407666    7600905    A   0.4403   0.3333    G       0.5137       0.4735        1.573 
   1                                   rs4908654    7611606    T   0.2836   0.3333    C        0.133       0.7153       0.7917 
   1                              GSA-rs74654737    7613598    A  0.03731  0.08333    G       0.5919       0.4417       0.4264 
   1                                   rs7417202    7613850    G   0.3881   0.1667    A        2.316        0.128        3.171 
   1                                  rs34681732    7616235    A   0.4403   0.3333    G       0.5137       0.4735        1.573 
   1                                   rs1193159    7616610    G   0.3582   0.5833    A        2.377       0.1231       0.3987 
   1                                  rs17031113    7617484    A   0.2164   0.3333    G       0.8606       0.3536       0.5524 
   1                                  rs12043374    7618117    C  0.07463     0.25    A        4.176        0.041       0.2419 
   1                              GSA-rs72630503    7652590    A   0.1045        0    G        1.387        0.239           NA 
   1                             GSA-rs115071930    7666680    T  0.02239   0.1667    C        6.932     0.008467       0.1145 
   1                                  rs12139380    7682237    C    0.194  0.08333    T       0.8954        0.344        2.648 
   1                                  rs35866599    7704071    T   0.1567  0.08333    C       0.4634        0.496        2.044 
   1                                   rs4908660    7707287    G    0.306      0.5    A          1.9       0.1681       0.4409 
   1                             GSA-rs115229630    7710819    A  0.04478        0    G       0.5603       0.4541           NA 
   1                                   rs9434879    7713021    A   0.3881   0.3333    G       0.1395       0.7088        1.268 
   1                                  rs17031253    7717080    A   0.1791  0.08333    C       0.7118       0.3988          2.4 
   1                                 rs187356858    7724219    A   0.4478   0.3333    T       0.5857       0.4441        1.622 
   1                                   rs4908473    7731730    C  0.08955  0.08333    T     0.005251       0.9422        1.082 
   1                              GSA-rs77914680    7731876    C  0.02985  0.08333    T       0.9525       0.3291       0.3385 
   1                                   rs6673977    7736097    G   0.2836  0.08333    A        2.256       0.1331        4.354 
   1                                   rs3011926    7737799    A   0.3731   0.1667    G        2.047       0.1525        2.976 
   1                                  rs34268176    7755583    T  0.08209        0    C        1.065        0.302           NA 
   1                                  rs12756299    7758760    C   0.4552     0.25    T        1.884       0.1699        2.507 
   1                              GSA-rs79796330    7759701    G  0.06716        0    T       0.8589        0.354           NA 
   1                                   rs4908688    7795554    T   0.1194        0    C        1.609       0.2046           NA 
   1                                    rs697672    7826347    C   0.2537   0.3333    T       0.3625       0.5471         0.68 
   1                               GSA-rs3813809    7828417    A  0.04478        0    C       0.5603       0.4541           NA 
   1                                   rs2153733    7830262    G    0.194   0.1667    A       0.0532       0.8176        1.204 
   1                                   rs2071987    7834026    A   0.1567     0.25    G       0.6977       0.4036       0.5575 
   1                                 rs111692854    7834434    A   0.1045        0    G        1.387        0.239           NA 
   1                                GSA-rs697673    7837842    T   0.3507   0.3333    C      0.01469       0.9035         1.08 
   1                                    rs228729    7845695    A   0.3731     0.25    G       0.7222       0.3954        1.786 
   1                               GSA-rs7545893    7856267    A   0.1642   0.1667    C    0.0004962       0.9822       0.9821 
   1                                    rs228642    7863293    C   0.3134     0.25    T       0.2078       0.6485         1.37 
   1                                    rs228666    7868725    C   0.4254      0.5    T         0.25        0.617       0.7403 
   1                                  rs10462018    7879627    T  0.05224        0    C       0.6584       0.4171           NA 
   1                                  rs10127838    7881780    T   0.2239     0.25    C      0.04295       0.8358       0.8654 
   1                                    rs228697    7887579    G   0.5075      0.5    C     0.002454       0.9605         1.03 
   1                                   rs2859388    7888215    G   0.2537     0.25    A    0.0008105       0.9773         1.02 
   1                              GSA-rs12736878    7890689    C  0.02985        0    T       0.3683       0.5439           NA 
   1                              GSA-rs41307858    7904196    G  0.05224        0    A       0.6584       0.4171           NA 
   1                                   rs2890565    7909737    A   0.0597        0    G       0.7579        0.384           NA 
   1                               GSA-rs3753499    7911437    C   0.2015   0.1667    T      0.08392       0.7721        1.262 
   1                              GSA-rs45512694    7913004    G  0.02985   0.1667    A        5.232      0.02218       0.1538 
   1                                    rs228648    7913430    G   0.3284     0.25    A       0.3098       0.5778        1.467 
   1                                  rs13306061    7913445    A  0.06716        0    G       0.8589        0.354           NA 
   1                                  rs11582983    7916387    C   0.1866   0.1667    T      0.02894       0.8649        1.147 
   1                                    rs707476    7918106    T   0.3284   0.4167    C       0.3852       0.5348       0.6844 
   1                                   rs2859389    7920423    T   0.3433   0.3333    C     0.004842       0.9445        1.045 
   1                                   rs7525916    7923038    G   0.2612   0.1667    T       0.5201       0.4708        1.768 
   1                                    rs504560    7926542    T   0.1493        0    C        2.075       0.1497           NA 
   1                                GSA-rs228716    7936272    G   0.3582   0.3333    T      0.02972       0.8631        1.116 
   1                                  rs72633060    7946441    A  0.07463        0    G       0.9614       0.3268           NA 
   1                                   rs1040397    7952427    A   0.2313   0.3333    G       0.6286       0.4279       0.6019 
   1                                    rs227163    7961206    C   0.3881   0.3333    T       0.1395       0.7088        1.268 
   1                                  rs12068202    7961294    G  0.06716        0    A       0.8589        0.354           NA 
   1                              GSA-rs17229102    7965588    T  0.02985        0    C       0.3683       0.5439           NA 
   1                                    rs679563    7971078    G   0.4776   0.5833    A       0.4928       0.4827       0.6531 
   1                                GSA-rs161803    7975789    G  0.06716        0    A       0.8589        0.354           NA 
   1                              GSA-rs35731977    8014568    A  0.06716  0.08333    G      0.04513       0.8318        0.792 
   1                                    rs161799    8015560    C   0.4328   0.5833    T         1.01       0.3149       0.5451 
   1                                   rs4908488    8024592    C   0.1791   0.3333    T         1.69       0.1936       0.4364 
   1                                    rs178932    8030300    G   0.3209  0.08333    A        2.952      0.08576        5.198 
   1                                GSA-rs426561    8057254    T    0.306        0    C        5.105      0.02385           NA 
   1                                  rs72634258    8150638    C  0.07463  0.08333    T      0.01198       0.9128       0.8871 
   1                             GSA-rs115822521    8167180    A  0.02239  0.08333    C        1.535       0.2153       0.2519 
   1                              GSA-rs56296862    8186775    T  0.03731        0    C       0.4636       0.4959           NA 
   1                                   rs4908736    8187211    G   0.1493   0.1667    A      0.02609       0.8717       0.8772 
   1                              GSA-rs61774166    8188694    G  0.08955        0    T        1.171       0.2792           NA 
   1                                  rs12144409    8191889    C   0.3657      0.5    T       0.8464       0.3576       0.5765 
   1                                   rs7545284    8192898    A   0.4851   0.4167    G       0.2065       0.6495        1.319 
   1                                   rs7529511    8195226    T   0.3134   0.3333    C      0.02021       0.8869        0.913 
   1                               GSA-rs9434615    8196065    A  0.02239   0.1667    G        6.932     0.008467       0.1145 
   1                                  rs57456491    8200157    G  0.06716        0    A       0.8589        0.354           NA 
   1                                   rs9434617    8200328    C   0.3433   0.3333    T     0.004842       0.9445        1.045 
   1                                  rs12564077    8212425    C    0.291   0.3333    T      0.09479       0.7582       0.8211 
   1                                  rs11121117    8217303    C    0.209   0.1667    T       0.1206       0.7283        1.321 
   1                                  rs12075108    8221224    T  0.06716        0    C       0.8589        0.354           NA 
   1                                  rs17032281    8222156    A   0.3881   0.3333    G       0.1395       0.7088        1.268 
   1                                   rs6663882    8244145    G   0.3209     0.25    A       0.2565       0.6125        1.418 
   1                                  rs72859389    8252684    C  0.06716  0.08333    A      0.04513       0.8318        0.792 
   1                                   rs6683603    8273177    G   0.2015   0.1667    T      0.08392       0.7721        1.262 
   1                                  rs12041676    8273392    A  0.07463  0.08333    G      0.01198       0.9128       0.8871 
   1                                    rs390468    8274018    T  0.09701  0.08333    C      0.02378       0.8774        1.182 
   1                                  rs78732195    8274569    A  0.08209  0.08333    G    0.0002259        0.988       0.9837 
   1                                    rs411654    8274807    C   0.1567  0.08333    T       0.4634        0.496        2.044 
   1                                    rs428180    8278899    G    0.194     0.25    T       0.2168       0.6415       0.7222 
   1                                  rs78863888    8279716    C  0.09701  0.08333    T      0.02378       0.8774        1.182 
   1                                GSA-rs438814    8284000    C  0.07463        0    T       0.9614       0.3268           NA 
   1                                    rs299499    8292761    C   0.4627   0.4167    T      0.09394       0.7592        1.206 
   1                              GSA-rs17032325    8298548    A  0.05224        0    G       0.6584       0.4171           NA 
   1                                  rs12403649    8306031    C   0.0597  0.08333    T       0.1063       0.7444       0.6984 
   1                              GSA-rs72635744    8306548    A   0.0597        0    G       0.7579        0.384           NA 
   1                                  rs11583166    8310062    A   0.1343  0.08333    G        0.253        0.615        1.707 
   1                                   rs4301655    8313894    A   0.3134      0.5    G        1.737       0.1875       0.4565 
   1                              GSA-rs72862649    8326968    A  0.05224  0.08333    G       0.2056       0.6502       0.6063 
   1                                  rs72862657    8336374    T  0.09701  0.08333    C      0.02378       0.8774        1.182 
   1                                    rs438895    8338355    C   0.0597   0.1667    T        1.975       0.1599       0.3175 
   1                                  rs72862684    8352240    T  0.04478  0.08333    C       0.3587       0.5492       0.5156 
   1                                  rs11121152    8357221    C   0.4403   0.4167    T      0.02498       0.8744        1.101 
   1                                  rs11121157    8370088    A   0.2985   0.4167    G       0.7212       0.3958       0.5957 
   1                                    rs966134    8373208    C   0.4851     0.25    T        2.446       0.1178        2.826 
   1                                  rs12132135    8382607    G   0.3284      0.5    A        1.441         0.23       0.4889 
   1                                  rs12141444    8389153    T  0.04478        0    C       0.5603       0.4541           NA 
   1                                   rs7535752    8395560    T   0.2015   0.3333    G        1.145       0.2847       0.5047 
   1                                   rs7520373    8397803    T   0.1045        0    C        1.387        0.239           NA 
   1                              GSA-rs72636904    8402594    C  0.02985  0.08333    T       0.9525       0.3291       0.3385 
   1                                  GSA-rs8627    8412935    C   0.4925      0.5    T     0.002454       0.9605       0.9706 
   1                                   rs6577484    8419420    G   0.1045   0.3333    A        5.337      0.02088       0.2333 
   1                             GSA-rs113121828    8430812    C  0.04478   0.1667    T        3.159      0.07549       0.2344 
   1                                    rs301788    8472164    G   0.2687     0.25    A      0.01958       0.8887        1.102 
   1                                GSA-rs301806    8482078    T   0.3358   0.3333    C    0.0003056       0.9861        1.011 
   1                                    rs301797    8487323    A   0.2239     0.25    C      0.04295       0.8358       0.8654 
   1                              GSA-rs56117018    8495292    C  0.08209        0    T        1.065        0.302           NA 
   1                                  rs11581328    8507773    A   0.3582   0.3333    G      0.02972       0.8631        1.116 
   1                              GSA-rs72636944    8520408    A  0.05224  0.08333    G       0.2056       0.6502       0.6063 
   1                                   rs4908760    8526142    A   0.4254   0.4167    G     0.003417       0.9534        1.036 
   1                                   rs6701803    8554248    T  0.09701  0.08333    C      0.02378       0.8774        1.182 
   1                               GSA-rs4908501    8554471    G   0.2463   0.3333    T       0.4413       0.5065       0.6535 
   1                              GSA-rs76073798    8574082    A   0.4478   0.3333    T       0.5857       0.4441        1.622 
   1                                   rs2297867    8586563    C    0.291   0.4167    A       0.8255       0.3636       0.5747 
   1                             GSA-rs116762458    8630602    G  0.06716        0    A       0.8589        0.354           NA 
   1                                  rs12025126    8759554    C   0.2313   0.1667    T       0.2634       0.6078        1.505 
   1                              GSA-rs12567592    8788907    T   0.3134     0.25    C       0.2078       0.6485         1.37 
   1                                  rs12123076    8838528    G    0.209   0.4167    A        2.716      0.09933       0.3698 
   1                                  rs11121242    8906301    G   0.5224     0.25    A        3.269      0.07062        3.281 
   1                                  rs12135416    8910347    A   0.2463   0.4167    G        1.661       0.1975       0.4574 
   1                              GSA-rs11121247    8918795    T   0.2463     0.25    C    0.0008254       0.9771       0.9802 
   1                                   rs2781064    8926868    G    0.403      0.5    A       0.4282       0.5129        0.675 
   1                                   rs2274971    8931149    A   0.1567   0.1667    G     0.008216       0.9278       0.9292 
   1                                  rs12034719    8960153    A   0.2015   0.1667    G      0.08392       0.7721        1.262 
   1                                   rs6665631    8978514    G   0.1567   0.3333    A        2.421       0.1197       0.3717 
   1                                  rs78847327    8985988    A    0.291   0.5833    G         4.36      0.03679       0.2932 
   1                                  rs10779706    8986682    G   0.1343  0.08333    T        0.253        0.615        1.707 
   1                                   rs2765512    8987259    T   0.4179   0.4167    C    7.005e-05       0.9933        1.005 
   1                                  rs57081602    8987340    T   0.1716   0.1667    G     0.001921        0.965        1.036 
   1                                   rs9434652    8991873    C    0.403   0.5833    T        1.473       0.2249       0.4821 
   1                                  rs12091891    9000220    G  0.06716  0.08333    A      0.04513       0.8318        0.792 
   1                                   rs6692694    9000882    T   0.1418   0.3333    C        3.045        0.081       0.3304 
   1                             GSA-rs116775713    9002569    A  0.02239  0.08333    C        1.535       0.2153       0.2519 
   1                                  rs17032907    9010405    T   0.1418   0.3333    C        3.045        0.081       0.3304 
   1                                   rs3765966    9011722    C   0.3209   0.1667    A        1.229       0.2677        2.363 
   1                                  rs17389460    9016302    G   0.1269  0.08333    T       0.1931       0.6603        1.598 
   1                                   rs3737665    9030964    A   0.1866   0.4167    G        3.572      0.05877       0.3211 
   1                                   rs3765963    9034598    C   0.3209      0.5    T        1.584       0.2081       0.4725 
   1                              GSA-rs12127547    9036614    G   0.0597        0    A       0.7579        0.384           NA 
   1                                   rs6577546    9039022    G    0.194  0.08333    A       0.8954        0.344        2.648 
   1                                   rs7513804    9045124    T   0.4627   0.5833    C       0.6432       0.4226       0.6151 
   1                                    rs875148    9049032    T   0.2985      0.5    G        2.072         0.15       0.4255 
   1                                  rs17392147    9060210    C  0.05224        0    T       0.6584       0.4171           NA 
   1                                  rs17033008    9060789    A  0.08209  0.08333    G    0.0002259        0.988       0.9837 
   1                                  rs12047015    9061382    C   0.1716   0.1667    T     0.001921        0.965        1.036 
   1                               GSA-rs2039631    9068020    T  0.03731  0.08333    C       0.5919       0.4417       0.4264 
   1                                  exm2260823    9068386    A   0.1119  0.08333    G      0.09237       0.7612        1.387 
   1                                  rs66463959    9069412    A   0.2239     0.25    G      0.04295       0.8358       0.8654 
   1                              GSA-rs79843700    9070184    T  0.03731   0.1667    C        4.037      0.04451       0.1938 
   1                                   rs7537425    9073801    T   0.3358     0.25    C       0.3676       0.5443        1.517 
   1                              GSA-rs12063980    9074465    T  0.03731        0    C       0.4636       0.4959           NA 
   1                                 rs113582754    9075188    A   0.4478   0.3333    T       0.5857       0.4441        1.622 
   1                                    rs813983    9080734    G   0.3209     0.75    A        8.844     0.002941       0.1575 
   1                                   rs2485196    9087728    C  0.05224        0    T       0.6584       0.4171           NA 
   1                                   rs1060998    9100479    T    0.209   0.1667    C       0.1206       0.7283        1.321 
   1                              GSA-rs55909245    9102889    A  0.05224        0    G       0.6584       0.4171           NA 
   1                                   rs2505972    9116899    C    0.306   0.1667    A        1.029       0.3105        2.204 
   1                                  rs12145292    9118596    A   0.2761   0.1667    C        0.674       0.4117        1.907 
   1                                   rs2478869    9127159    G   0.4403   0.6667    T        2.273       0.1317       0.3933 
   1                                    rs770041    9129945    A    0.403   0.6667    G        3.134      0.07667       0.3375 
   1                                  rs12141742    9135369    C   0.3358   0.1667    T        1.444       0.2295        2.528 
   1                              GSA-rs12726360    9140078    C   0.1716  0.08333    T       0.6253       0.4291        2.279 
   1                              GSA-rs12061999    9153629    C   0.1343  0.08333    T        0.253        0.615        1.707 
   1                                    rs729829    9158997    C   0.3955   0.1667    T        2.457        0.117        3.272 
   1                                   rs7555576    9160365    G  0.02985        0    A       0.3683       0.5439           NA 
   1                              GSA-rs12128468    9162490    A   0.4478   0.6667    G        2.121       0.1453       0.4054 
   1                              GSA-rs10864390    9182914    C   0.3134   0.4167    T       0.5377       0.4634       0.6391 
   1                                  rs12726928    9190254    A   0.1194  0.08333    C       0.1393        0.709        1.492 
   1                                   rs9786943    9195409    T   0.0597  0.08333    C       0.1063       0.7444       0.6984 
   1                              GSA-rs11487886    9198611    T  0.05224   0.1667    C        2.493       0.1143       0.2756 
   1                                   rs4406655    9205179    G   0.4104      0.5    A       0.3631       0.5468       0.6962 
   1                                  rs17390969    9213962    G  0.07463   0.1667    A        1.237       0.2661       0.4032 
   1                              GSA-rs34619897    9217688    T  0.09701  0.08333    C      0.02378       0.8774        1.182 
   1                                    rs797256    9219466    A  0.07463   0.1667    C        1.237       0.2661       0.4032 
   1                                   rs2516091    9225184    T   0.4701   0.5833    C       0.5653       0.4521       0.6338 
   1                                GSA-rs797264    9240604    T  0.09701        0    C        1.278       0.2583           NA 
   1                                   rs4908817    9245572    T   0.2537  0.08333    G        1.755       0.1853         3.74 
   1                              GSA-rs72637780    9248627    C  0.02239   0.1667    T        6.932     0.008467       0.1145 
   1                              GSA-rs79942320    9254456    A  0.05224        0    G       0.6584       0.4171           NA 
   1                               GSA-rs4908823    9256200    A   0.4403  0.08333    G        5.798      0.01605        8.653 
   1                              GSA-rs72639790    9263101    G  0.03731        0    A       0.4636       0.4959           NA 
   1                                   rs2032540    9269638    T   0.1567   0.3333    C        2.421       0.1197       0.3717 
   1                                   rs9659625    9272879    C   0.1343   0.4167    T        6.615      0.01011       0.2172 
   1                                   rs1009941    9275194    C   0.2985     0.75    T        10.07     0.001508       0.1418 
   1                              GSA-rs75921077    9278271    T  0.08209        0    G        1.065        0.302           NA 
   1                              GSA-rs17033526    9280173    G  0.07463   0.1667    A        1.237       0.2661       0.4032 
   1                                  rs72867271    9282862    T   0.1343   0.4167    C        6.615      0.01011       0.2172 
   1                                   rs9434723    9292282    A   0.2015        0    G        2.967        0.085           NA 
   1                               GSA-rs2268175    9300608    C   0.4328   0.4167    T      0.01174       0.9137        1.068 
   1                                  rs12032814    9307230    T   0.4328   0.4167    A      0.01174       0.9137        1.068 
   1                                   rs6662509    9317604    T   0.1716        0    C        2.445       0.1179           NA 
   1                              GSA-rs80265342    9317851    G  0.04478        0    A       0.5603       0.4541           NA 
   1                             GSA-rs117794226    9319417    A   0.4478   0.3333    T       0.5857       0.4441        1.622 
   1                              GSA-rs17368528    9324213    T   0.1045  0.08333    C      0.05341       0.8172        1.283 
   1                              GSA-rs61740358    9329611    T   0.0597        0    C       0.7579        0.384           NA 
   1                                   rs9435168    9331952    A   0.3134   0.3333    G      0.02021       0.8869        0.913 
   1                              GSA-rs12093524    9334714    A   0.4403   0.5833    G       0.9097       0.3402       0.5619 
   1                                   rs9442580    9339467    A   0.1567  0.08333    G       0.4634        0.496        2.044 
   1                                  rs67012730    9340328    G    0.291   0.3333    A      0.09479       0.7582       0.8211 
   1                                    rs916380    9341038    G   0.4179   0.3333    A       0.3255       0.5683        1.436 
   1                                   rs9661151    9343799    T   0.1642   0.1667    C    0.0004962       0.9822       0.9821 
   1                                   rs4465231    9347278    A   0.3209   0.3333    G     0.007805       0.9296       0.9451 
   1                              GSA-rs75573311    9352234    A  0.05224        0    G       0.6584       0.4171           NA 
   1                             GSA-rs115531303    9353513    G   0.3284   0.3333    A     0.001235        0.972       0.9778 
   1                                  rs56333749    9354520    A   0.2463   0.3333    C       0.4413       0.5065       0.6535 
   1                                    rs621846    9358243    G   0.2985   0.3333    A      0.06344       0.8011       0.8511 
   1                                    rs619928    9358681    T   0.4627   0.3333    C        0.744       0.3884        1.722 
   1                             GSA-rs115315451    9365545    C  0.04478  0.08333    T       0.3587       0.5492       0.5156 
   1                                   rs9442562    9367908    T   0.3881   0.6667    C        3.532      0.06021       0.3171 
   1                                    rs630075    9370911    T   0.2537     0.25    C    0.0008105       0.9773         1.02 
   1                                   rs1294046    9379693    C    0.306   0.3333    T      0.03868       0.8441       0.8817 
   1                                GSA-rs564709    9382285    G  0.02985  0.08333    A       0.9525       0.3291       0.3385 
   1                                  rs77390888    9383104    T   0.1642  0.08333    C       0.5424       0.4614        2.161 
   1                              GSA-rs12749844    9388271    G   0.3731   0.4167    A      0.08889       0.7656       0.8333 
   1                                    rs732591    9389218    A   0.4925   0.6667    G        1.336       0.2477       0.4853 
   1                                  rs11121371    9392728    G   0.1119   0.1667    A       0.3206       0.5712       0.6303 
   1                                    rs926247    9394008    A   0.2687     0.25    G      0.01958       0.8887        1.102 
   1                             GSA-rs113999081    9399445    T   0.0597  0.08333    C       0.1063       0.7444       0.6984 
   1                             GSA-rs115370515    9400985    A  0.02985        0    G       0.3683       0.5439           NA 
   1                                   rs2205669    9401282    C  0.07463        0    T       0.9614       0.3268           NA 
   1                                    rs478103    9402403    T  0.06716        0    C       0.8589        0.354           NA 
   1                                  rs34317170    9407575    G      0.5   0.4167    T        0.306       0.5801          1.4 
   1                                   rs9730431    9407597    A   0.1269   0.1667    G       0.1541       0.6946       0.7265 
   1                                  rs11121380    9408959    C  0.05224        0    A       0.6584       0.4171           NA 
   1                                   rs2310919    9415727    T    0.194   0.3333    C        1.309       0.2526       0.4815 
   1                              GSA-rs55669630    9425312    C  0.07463  0.08333    T      0.01198       0.9128       0.8871 
   1                                  rs10864411    9425540    T   0.3731   0.4167    C      0.08889       0.7656       0.8333 
   1                                   rs2275457    9427869    C   0.1567  0.08333    T       0.4634        0.496        2.044 
   1                              GSA-rs79399729    9433576    T   0.0597        0    C       0.7579        0.384           NA 
   1                                   rs9729149    9441040    T   0.3881     0.25    C       0.8941       0.3444        1.902 
   1                               GSA-rs2095904    9447371    C   0.4328   0.4167    T      0.01174       0.9137        1.068 
   1                                   rs7414710    9465155    A   0.1791     0.25    G       0.3673       0.5445       0.6545 
   1                                  rs11121406    9466292    C   0.4328   0.5833    A         1.01       0.3149       0.5451 
   1                              GSA-rs74051666    9467570    A  0.06716  0.08333    G      0.04513       0.8318        0.792 
   1                              GSA-rs12120690    9482600    T   0.1716   0.3333    G         1.91       0.1669       0.4144 
   1                                   rs9442583    9485134    A   0.4254   0.6667    C        2.596       0.1071       0.3701 
   1                                   rs7417409    9485454    A  0.07463  0.08333    G      0.01198       0.9128       0.8871 
   1                                  rs11121412    9490339    G   0.3358      0.5    A        1.306       0.2531       0.5056 
   1                                   rs9700264    9493492    A   0.2761  0.08333    G        2.126       0.1448        4.196 
   1                                   rs9662295    9500795    A   0.2687   0.4167    G        1.195       0.2744       0.5143 
   1                                   rs4926481    9503008    C   0.4254     0.75    T        4.686      0.03041       0.2468 
   1                                  rs10779724    9504017    A   0.3433  0.08333    G        3.409      0.06482         5.75 
   1                                  rs79200652    9509290    C   0.1045     0.25    T        2.267       0.1322         0.35 
   1                                   rs4926491    9514846    C   0.4328   0.4167    T      0.01174       0.9137        1.068 
   1                                   rs6695925    9526956    G   0.1716   0.3333    A         1.91       0.1669       0.4144 
   1                                   rs7418365    9535303    G   0.3582   0.4167    A       0.1628       0.6866       0.7814 
   1                              GSA-rs11578690    9548870    T   0.0597  0.08333    G       0.1063       0.7444       0.6984 
   1                              GSA-rs41280766    9563364    A  0.08209        0    C        1.065        0.302           NA 
   1                                   rs7525571    9576675    G  0.07463        0    A       0.9614       0.3268           NA 
   1                             GSA-rs115210358    9585385    G  0.03731  0.08333    A       0.5919       0.4417       0.4264 
   1                                  rs12037667    9594670    C   0.1343   0.1667    A      0.09743       0.7549       0.7759 
   1                                  rs12124860    9627103    A   0.2015     0.25    G       0.1587       0.6903        0.757 
   1                               GSA-rs3087919    9645101    T  0.05224   0.1667    C        2.493       0.1143       0.2756 
   1                                  rs56394030    9664754    A   0.1119  0.08333    C      0.09237       0.7612        1.387 
   1                                  rs10779727    9677853    T   0.1642   0.1667    C    0.0004962       0.9822       0.9821 
   1                                   rs4076986    9688512    T   0.2164   0.1667    C        0.163       0.6864        1.381 
   1                                   rs4076440    9690476    C  0.07463   0.1667    T        1.237       0.2661       0.4032 
   1                                   rs9430506    9693988    T   0.2836   0.3333    C        0.133       0.7153       0.7917 
   1                                  rs11121465    9696690    A  0.06716   0.3333    G         9.62     0.001925        0.144 
   1                                   rs4129341    9704925    G   0.1642  0.08333    T       0.5424       0.4614        2.161 
   1                                   rs7518793    9711487    C   0.2388   0.3333    T       0.5297       0.4667       0.6275 
   1                                  rs58380009    9720496    T    0.194     0.25    C       0.2168       0.6415       0.7222 
   1                                   rs6677649    9746248    G  0.06716        0    A       0.8589        0.354           NA 
   1                                   rs1135426    9787508    T   0.1194  0.08333    C       0.1393        0.709        1.492 
   1                               GSA-rs1135427    9787840    G   0.4254   0.5833    T        1.116       0.2907       0.5288 
   1                                  rs12569008    9795719    T  0.02985        0    C       0.3683       0.5439           NA 
   1                                  rs77609933    9804525    A   0.4478   0.3333    T       0.5857       0.4441        1.622 
   1                             GSA-rs116003481    9810363    T  0.04478        0    C       0.5603       0.4541           NA 
   1                                     rs11674    9811541    G  0.07463        0    A       0.9614       0.3268           NA 
   1                                  rs10746492    9842576    C   0.3507      0.5    T        1.061        0.303       0.5402 
   1                                  rs61479984    9866437    T   0.1791   0.4167    G        3.905      0.04815       0.3055 
   1                                   rs6666296    9890158    T   0.1045        0    C        1.387        0.239           NA 
   1                                   rs2379107    9911291    G    0.306     0.25    A       0.1639       0.6856        1.323 
   1                               GSA-rs1220405    9922245    G   0.1119     0.25    A        1.942       0.1634       0.3782 
   1                              GSA-rs12406876    9983222    C  0.03731        0    A       0.4636       0.4959           NA 
   1                              GSA-rs72858090    9989081    A   0.0597        0    G       0.7579        0.384           NA 
   1                               GSA-rs1220423   10002921    G  0.02239   0.1667    T        6.932     0.008467       0.1145 
   1                                   rs6683452   10029913    A   0.1119        0    G        1.497       0.2211           NA 
   1                                  rs12136213   10046460    G   0.2239     0.25    A      0.04295       0.8358       0.8654 
   1                             GSA-rs116782657   10098028    A  0.06716        0    C       0.8589        0.354           NA 
   1                             GSA-rs114142295   10106684    A  0.05224  0.08333    G       0.2056       0.6502       0.6063 
   1                              GSA-rs72861422   10138485    G  0.05224        0    A       0.6584       0.4171           NA 
   1                                   rs9430244   10155283    A   0.1045  0.08333    G      0.05341       0.8172        1.283 
   1                                  rs12076922   10165301    G  0.06716   0.1667    T        1.565       0.2109         0.36 
   1                               GSA-rs1074461   10203445    C   0.1119     0.25    T        1.942       0.1634       0.3782 
   1                                   rs6659436   10219202    T  0.01493   0.1667    C        9.517     0.002036      0.07576 
   1                                   rs9783053   10233756    G   0.1119   0.1667    A       0.3206       0.5712       0.6303 
   1                                   rs7418410   10236402    T   0.3358   0.5833    C        2.942      0.08628       0.3612 
   1                                   rs1046277   10240094    T  0.07463        0    C       0.9614       0.3268           NA 
   1                              GSA-rs75933695   10246761    T  0.02239  0.08333    C        1.535       0.2153       0.2519 
   1                              GSA-rs11802484   10258180    T  0.02239   0.1667    C        6.932     0.008467       0.1145 
   1                               GSA-rs7550311   10264510    G  0.03731  0.08333    A       0.5919       0.4417       0.4264 
   1                             GSA-rs117391752   10268967    T  0.04478        0    C       0.5603       0.4541           NA 
   1                                   rs6541085   10285709    G   0.4627      0.5    A      0.06163       0.8039       0.8611 
   1                                  rs17396340   10286176    A   0.1343  0.08333    G        0.253        0.615        1.707 
   1                                   rs9700996   10296364    C   0.2612   0.3333    A       0.2928       0.5884       0.7071 
   1                                   rs3748576   10342629    G   0.4328      0.5    A       0.2018       0.6533       0.7632 
   1                                  rs10492972   10353112    C   0.3284   0.3333    T     0.001235        0.972       0.9778 
   1                              GSA-rs12143935   10399944    C  0.04478        0    A       0.5603       0.4541           NA 
   1                              GSA-rs79819846   10458433    T  0.06716        0    C       0.8589        0.354           NA 
   1                               GSA-rs8179345   10481478    A   0.4478   0.3333    T       0.5857       0.4441        1.622 
   1                                  rs78459513   10483983    C  0.07463  0.08333    A      0.01198       0.9128       0.8871 
   1                                  rs79763829   10484880    A  0.03731  0.08333    G       0.5919       0.4417       0.4264 
   1                                   rs2483679   10485019    A   0.5149   0.4167    G       0.4254       0.5142        1.486 
   1                                  rs72867498   10499064    C   0.1493  0.08333    T       0.3886        0.533         1.93 
   1                                   rs3927586   10518596    G   0.1119   0.1667    A       0.3206       0.5712       0.6303 
   1                                   rs6667629   10524467    C   0.1642        0    T         2.32       0.1277           NA 
   1                                    rs636291   10556097    G   0.2761  0.08333    A        2.126       0.1448        4.196 
   1                                   rs1755594   10565488    G   0.3358   0.1667    A        1.444       0.2295        2.528 
   1                                    rs616488   10566215    C   0.3284   0.1667    T        1.334        0.248        2.444 
   1                              GSA-rs79317148   10575910    G  0.03731        0    A       0.4636       0.4959           NA 
   1                                   rs2483678   10582047    T   0.2313  0.08333    C         1.41       0.2351        3.311 
   1                              GSA-rs75629636   10590720    T  0.03731        0    C       0.4636       0.4959           NA 
   1                                  rs12120962   10609505    A   0.3582      0.5    G       0.9501       0.3297       0.5581 
   1                                  rs10157111   10613344    G   0.2687   0.1667    T        0.595       0.4405        1.837 
   1                                  rs12565494   10629562    G   0.3657   0.4167    A       0.1229       0.7259       0.8071 
   1                              GSA-rs12741973   10638604    T   0.3806   0.3333    C       0.1048       0.7462        1.229 
   1                                  rs12038548   10643197    A   0.1567        0    G        2.197       0.1383           NA 
   1                              GSA-rs72857049   10647924    T  0.05224        0    C       0.6584       0.4171           NA 
   1                                   rs6540940   10651460    C   0.1045     0.25    T        2.267       0.1322         0.35 
   1                              GSA-rs61776267   10651589    C  0.02985   0.1667    T        5.232      0.02218       0.1538 
   1                                    rs284273   10652977    A  0.05224        0    G       0.6584       0.4171           NA 
   1                                    rs284271   10654369    T  0.06716        0    C       0.8589        0.354           NA 
   1                                   rs1471642   10654688    G   0.1791   0.3333    A         1.69       0.1936       0.4364 
   1                                   rs3790630   10673094    C   0.2463   0.1667    T       0.3829       0.5361        1.634 
   1                                    rs190775   10683683    A   0.1642   0.1667    C    0.0004962       0.9822       0.9821 
   1                                  rs72641442   10697392    T   0.1119   0.1667    C       0.3206       0.5712       0.6303 
   1                                  rs11587145   10704688    T   0.1343   0.1667    C      0.09743       0.7549       0.7759 
   1                                    rs284294   10713765    A   0.4627      0.5    G      0.06163       0.8039       0.8611 
   1                              GSA-rs79792288   10720905    T  0.04478  0.08333    C       0.3587       0.5492       0.5156 
   1                                  rs75932283   10721402    A   0.0597        0    G       0.7579        0.384           NA 
   1                                  rs17035539   10725387    C  0.05224        0    T       0.6584       0.4171           NA 
   1                             GSA-rs113222733   10738871    T  0.02985  0.08333    C       0.9525       0.3291       0.3385 
   1                                    rs684096   10751153    T  0.08955   0.1667    C       0.7555       0.3848       0.4918 
   1                              GSA-rs72860121   10752579    G  0.03731   0.1667    T        4.037      0.04451       0.1938 
   1                                  rs17416005   10761759    A   0.2761   0.4167    G        1.062       0.3028        0.534 
   1                               GSA-rs4845952   10767379    A  0.08955        0    G        1.171       0.2792           NA 
   1                                    rs616519   10768002    T   0.2239   0.1667    C       0.2107       0.6462        1.442 
   1                                    rs284247   10774856    C   0.1194        0    T        1.609       0.2046           NA 
   1                              GSA-rs79865085   10775383    A   0.4478   0.3333    T       0.5857       0.4441        1.622 
   1                                    rs706007   10780727    C  0.08209        0    T        1.065        0.302           NA 
   1                             GSA-rs116461502   10784899    A  0.02239  0.08333    C        1.535       0.2153       0.2519 
   1                                    rs518789   10787538    C   0.4627   0.3333    T        0.744       0.3884        1.722 
   1                                GSA-rs284277   10790797    C   0.3507   0.3333    A      0.01469       0.9035         1.08 
   1                                   rs6700479   10800737    T   0.1493  0.08333    C       0.3886        0.533         1.93 
   1                                    rs560649   10803357    G   0.2015   0.3333    A        1.145       0.2847       0.5047 
   1                                    rs506203   10803450    C   0.1716   0.1667    A     0.001921        0.965        1.036 
   1                                  rs72860191   10804219    A  0.03731  0.08333    G       0.5919       0.4417       0.4264 
   1                                  rs76892273   10805263    C  0.03731  0.08333    T       0.5919       0.4417       0.4264 
   1                                   rs4845955   10805414    C   0.3284   0.4167    T       0.3852       0.5348       0.6844 
   1                                   rs4845844   10805465    G   0.2537     0.25    A    0.0008105       0.9773         1.02 
   1                                   rs2076492   10808587    G    0.306   0.3333    A      0.03868       0.8441       0.8817 
   1                                  rs12073890   10822357    A   0.0597  0.08333    G       0.1063       0.7444       0.6984 
   1                               GSA-rs7519604   10824835    T   0.2313     0.25    C      0.02146       0.8835       0.9029 
   1                                  rs11121615   10825577    C    0.306   0.4167    T       0.6254       0.4291       0.6172 
   1                                    rs205488   10827135    T   0.1343   0.1667    C      0.09743       0.7549       0.7759 
   1                                    rs205474   10832861    C   0.2687     0.25    T      0.01958       0.8887        1.102 
   1                                  rs75587786   10837378    T  0.07463  0.08333    C      0.01198       0.9128       0.8871 
   1                                    rs710138   10844444    A   0.1119   0.1667    G       0.3206       0.5712       0.6303 
   1                                GSA-rs800761   10848699    A  0.06716  0.08333    G      0.04513       0.8318        0.792 
   1                                  rs10864471   10849645    G  0.08209        0    A        1.065        0.302           NA 
   1                              GSA-rs79450445   10862397    A  0.03731  0.08333    G       0.5919       0.4417       0.4264 
   1                              GSA-rs78867077   10865577    T    0.209  0.08333    C        1.092        0.296        2.906 
   1                                   rs1750861   10869052    C  0.09701  0.08333    A      0.02378       0.8774        1.182 
   1                                   rs1776220   10874522    C   0.4701   0.4167    T       0.1266        0.722        1.242 
   1                                   rs7547155   10874877    C   0.3433     0.25    A       0.4298       0.5121        1.568 
   1                                  rs10779747   10875070    T  0.06716   0.1667    C        1.565       0.2109         0.36 
   1                                   rs1776217   10877740    T  0.07463   0.1667    G        1.237       0.2661       0.4032 
   1                                  rs12744556   10880048    A    0.209   0.3333    G       0.9956       0.3184       0.5283 
   1                                    rs572950   10889280    A   0.1045        0    C        1.387        0.239           NA 
   1                                    rs661352   10890155    A   0.2687   0.3333    C       0.2316       0.6303       0.7347 
   1                                GSA-rs526764   10891687    A   0.4179   0.1667    G        2.903      0.08839         3.59 
   1                              GSA-rs74052537   10891857    C   0.0597        0    T       0.7579        0.384           NA 
   1                                    rs555027   10901907    T  0.09701        0    C        1.278       0.2583           NA 
   1                                GSA-rs672270   10907842    C   0.2612   0.1667    A       0.5201       0.4708        1.768 
   1                                   rs1292666   10908412    C   0.4403   0.6667    T        2.273       0.1317       0.3933 
   1                                   rs1292668   10910069    A   0.4627   0.5833    G       0.6432       0.4226       0.6151 
   1                                    rs637037   10912551    C   0.2463   0.3333    T       0.4413       0.5065       0.6535 
   1                                  rs11800035   10920092    A  0.08955  0.08333    G     0.005251       0.9422        1.082 
   1                                   rs1280993   10921228    G    0.306     0.25    A       0.1639       0.6856        1.323 
   1                               GSA-rs7543046   10922467    T   0.3433     0.25    C       0.4298       0.5121        1.568 
   1                                   rs1281001   10929298    T   0.4851      0.5    C     0.009821       0.9211        0.942 
   1                              GSA-rs28521290   10929582    G   0.1866     0.25    A       0.2859       0.5929       0.6881 
   1                                   rs4845960   10947580    A   0.3657   0.4167    G       0.1229       0.7259       0.8071 
   1                                  rs10157927   10974329    T   0.1567   0.1667    G     0.008216       0.9278       0.9292 
   1                              GSA-rs74889927   10978629    A  0.03731        0    G       0.4636       0.4959           NA 
   1                               GSA-rs1280961   10980242    A   0.1269  0.08333    G       0.1931       0.6603        1.598 
   1                                   rs2387422   10980998    C   0.4403   0.4167    T      0.02498       0.8744        1.101 
   1                              GSA-rs10779748   10985068    G   0.4328   0.4167    A      0.01174       0.9137        1.068 
   1                              GSA-rs76917953   10985691    A  0.03731  0.08333    G       0.5919       0.4417       0.4264 
   1                                  rs12748162   10986308    A   0.1716     0.25    C        0.462       0.4967       0.6216 
   1                                   rs2387698   10992104    A   0.4328   0.4167    G      0.01174       0.9137        1.068 
   1                                   rs1281004   10993941    G  0.02985        0    A       0.3683       0.5439           NA 
   1                                   rs9803711   10996382    A   0.4627      0.5    G      0.06163       0.8039       0.8611 
   1                                   rs7527445   10997978    C  0.03731        0    T       0.4636       0.4959           NA 
   1                                   rs1925666   10999600    G   0.1567   0.1667    A     0.008216       0.9278       0.9292 
   1                                   rs1281018   11008102    T   0.0597  0.08333    C       0.1063       0.7444       0.6984 
   1                                  rs74052097   11028623    T  0.06716  0.08333    C      0.04513       0.8318        0.792 
   1                                  exm2259679   11029478    T   0.1791     0.25    G       0.3673       0.5445       0.6545 
   1                                   rs2003046   11032827    A   0.2313   0.1667    C       0.2634       0.6078        1.505 
   1                                   rs9430161   11046855    T   0.1791     0.25    G       0.3673       0.5445       0.6545 
   1                                  rs11121675   11060075    G   0.3134   0.3333    T      0.02021       0.8869        0.913 
   1                              GSA-rs11121676   11063043    T   0.1567        0    C        2.197       0.1383           NA 
   1                              GSA-rs78022785   11067275    G  0.05224  0.08333    A       0.2056       0.6502       0.6063 
   1                                  rs61730366   11073982    A   0.4478   0.3333    T       0.5857       0.4441        1.622 
   1                                   rs2273348   11079077    T   0.2313   0.4167    C        2.036       0.1536       0.4214 
   1                              GSA-rs11583740   11131292    T  0.05224  0.08333    C       0.2056       0.6502       0.6063 
   1                             GSA-rs141947223   11160112    A  0.05224        0    G       0.6584       0.4171           NA 
   1                                   rs2076655   11289161    G   0.2687      0.5    A        2.877      0.08988       0.3673 
   1                                   rs2788538   11359751    T  0.03731  0.08333    C       0.5919       0.4417       0.4264 
   1                                  rs61773725   11383314    T   0.2687  0.08333    C        1.999       0.1574        4.041 
   1                                   rs2982380   11395283    A   0.4254   0.3333    C       0.3836       0.5357        1.481 
   1                                  exm2259729   11395416    A  0.04478        0    G       0.5603       0.4541           NA 
   1                                   rs3120819   11400409    T   0.3433   0.4167    G       0.2609       0.6095       0.7318 
   1                               GSA-rs2982384   11401745    G   0.4179      0.5    A       0.3038       0.5815       0.7179 
   1                              GSA-rs12404709   11410657    A  0.05224        0    G       0.6584       0.4171           NA 
   1                                   rs2788557   11439588    A   0.3657      0.5    G       0.8464       0.3576       0.5765 
   1                              GSA-rs72860242   11449288    T  0.03731  0.08333    C       0.5919       0.4417       0.4264 
   1                             GSA-rs114698925   11454333    A  0.03731        0    G       0.4636       0.4959           NA 
   1                                  rs11121728   11468442    C   0.3881      0.5    T       0.5764       0.4477       0.6341 
   1                              GSA-rs77867201   11472786    G  0.04478  0.08333    A       0.3587       0.5492       0.5156 
   1                              GSA-rs77700080   11477724    G  0.04478        0    A       0.5603       0.4541           NA 
   1                                   rs2077480   11488203    T   0.3507   0.4167    G       0.2087       0.6478       0.7563 
   1                               GSA-rs2922240   11493832    T   0.4552     0.75    C        3.835      0.05021       0.2785 
   1                              GSA-rs11585441   11501431    C  0.03731   0.1667    T        4.037      0.04451       0.1938 
   1                                   rs2379156   11503660    G   0.4328   0.3333    T       0.4463       0.5041        1.526 
   1                               GSA-rs2379159   11504514    C   0.3881     0.25    T       0.8941       0.3444        1.902 
   1                              GSA-rs56679872   11515336    A  0.05224   0.1667    G        2.493       0.1143       0.2756 
   1                                  rs12026602   11518397    C   0.3657   0.4167    T       0.1229       0.7259       0.8071 
   1                              GSA-rs11121742   11520653    G   0.1567     0.25    T       0.6977       0.4036       0.5575 
   1                              GSA-rs79769841   11544188    G  0.04478        0    A       0.5603       0.4541           NA 
   1                              GSA-rs11121753   11553382    G    0.291   0.4167    A       0.8255       0.3636       0.5747 
   1                              GSA-rs41274528   11561164    A  0.07463   0.3333    G        8.503     0.003546       0.1613 
   1                                   rs2076465   11562276    A   0.1119        0    G        1.497       0.2211           NA 
   1                                   rs2072994   11579470    C   0.3134   0.5833    T        3.598      0.05784       0.3261 
   1                                   rs2076469   11584164    C   0.1493  0.08333    T       0.3886        0.533         1.93 
   1                                 rs140072373   11594593    G   0.4478   0.3333    C       0.5857       0.4441        1.622 
   1                                   rs2235660   11595331    T   0.1493   0.1667    C      0.02609       0.8717       0.8772 
   1                                   rs2745291   11607932    T   0.1567   0.1667    C     0.008216       0.9278       0.9292 
   1                                   rs2817596   11618309    G   0.1194        0    A        1.609       0.2046           NA 
   1                                 rs117119235   11618414    T  0.03731        0    C       0.4636       0.4959           NA 
   1                             GSA-rs114320238   11619115    G  0.03731        0    A       0.4636       0.4959           NA 
   1                              GSA-rs12145643   11632891    T  0.03731   0.1667    C        4.037      0.04451       0.1938 
   1                                   rs6698664   11638084    A   0.4925   0.5833    G       0.3632       0.5467       0.6933 
   1                                   rs2745276   11641283    T  0.07463        0    C       0.9614       0.3268           NA 
   1                                   rs2817642   11644173    C   0.4328   0.4167    T      0.01174       0.9137        1.068 
   1                                   rs2745274   11647129    A   0.1045  0.08333    G      0.05341       0.8172        1.283 
   1                                  rs72636845   11649468    G   0.1567  0.08333    T       0.4634        0.496        2.044 
   1                               GSA-rs7530509   11654491    A   0.1716  0.08333    G       0.6253       0.4291        2.279 
   1                                   rs4364885   11655069    G   0.1791   0.1667    A      0.01164       0.9141        1.091 
   1                                    rs761087   11656684    T   0.3358     0.25    C       0.3676       0.5443        1.517 
   1                                   rs1320986   11659375    T  0.03731  0.08333    C       0.5919       0.4417       0.4264 
   1                              GSA-rs80108072   11664146    A  0.02985  0.08333    G       0.9525       0.3291       0.3385 
   1                               GSA-rs4846019   11665575    A   0.2239   0.1667    G       0.2107       0.6462        1.442 
   1                                    rs734737   11675059    A   0.2761   0.1667    C        0.674       0.4117        1.907 
   1                                  rs11121787   11694930    G   0.2761   0.1667    A        0.674       0.4117        1.907 
   1                               GSA-rs6540987   11703843    A   0.2313  0.08333    G         1.41       0.2351        3.311 
   1                                  rs12139487   11717300    C   0.1269  0.08333    T       0.1931       0.6603        1.598 
   1                              GSA-rs12403639   11720572    T  0.08209  0.08333    C    0.0002259        0.988       0.9837 
   1                                  rs28924102   11738806    G   0.1642     0.25    T       0.5716       0.4496       0.5893 
   1                                   rs2233004   11742074    G   0.3134   0.1667    A        1.127       0.2885        2.283 
   1                                  rs11121796   11744797    A   0.1418        0    G        1.956       0.1619           NA 
   1                                   rs6679089   11752140    A   0.0597  0.08333    G       0.1063       0.7444       0.6984 
   1                                   rs7539455   11754168    G   0.1642   0.1667    T    0.0004962       0.9822       0.9821 
   1                               GSA-rs6657454   11765806    A  0.03731   0.1667    G        4.037      0.04451       0.1938 
   1                                  rs12132907   11766889    A   0.4478   0.3333    G       0.5857       0.4441        1.622 
   1                                  rs12085723   11770557    G   0.4627   0.4167    A      0.09394       0.7592        1.206 
   1                                  rs55852125   11771521    A   0.1119        0    G        1.497       0.2211           NA 
   1                                   rs9430631   11774956    T   0.3358   0.4167    C       0.3197       0.5718       0.7079 
   1                                  rs12117076   11779762    T   0.3582   0.1667    C        1.794       0.1804        2.791 
   1                                  rs74541046   11790925    T   0.3507   0.3333    C      0.01469       0.9035         1.08 
   1                                  rs79469948   11793674    T  0.07463  0.08333    G      0.01198       0.9128       0.8871 
   1                                  rs17875920   11801023    C   0.1418        0    T        1.956       0.1619           NA 
   1                                   rs4073489   11801642    T   0.2836      0.5    C         2.45       0.1175       0.3958 
   1                                  rs12752700   11807426    C   0.4104     0.25    T        1.184       0.2765        2.089 
   1                                  rs10864535   11823156    G   0.2687     0.25    A      0.01958       0.8887        1.102 
   1                                   rs4845877   11824303    T   0.3358      0.5    C        1.306       0.2531       0.5056 
   1                                 rs114941496   11826085    A  0.04478        0    G       0.5603       0.4541           NA 
   1                             GSA-rs116276371   11843224    T  0.02985     0.25    C        11.69     0.000627      0.09231 
   1                               chr1-11844266   11844266    G   0.4478   0.3333    C       0.5857       0.4441        1.622 
   1                              GSA-rs55686944   11851185    T   0.0597        0    C       0.7579        0.384           NA 
   1                                   rs1476413   11852300    A   0.2313      0.5    G        4.202      0.04039        0.301 
   1                                   rs1801131   11854476    C    0.306      0.5    A          1.9       0.1681       0.4409 
   1                                   rs1801133   11856378    T   0.4328   0.1667    C        3.223       0.0726        3.816 
   1                              GSA-rs74683406   11859636    A  0.08209        0    G        1.065        0.302           NA 
   1                               GSA-rs7537765   11887303    G   0.1642  0.08333    A       0.5424       0.4614        2.161 
   1                                    rs198415   11901592    C   0.1716  0.08333    T       0.6253       0.4291        2.279 
   1                                      rs5063   11907648    A  0.04478        0    G       0.5603       0.4541           NA 
   1                                    rs198372   11909514    A   0.1493   0.3333    G        2.717      0.09929       0.3509 
   1                                  GSA-rs5229   11918519    T   0.0597        0    C       0.7579        0.384           NA 
   1                                    rs198389   11919271    G   0.3731   0.6667    A        3.963      0.04651       0.2976 
   1                                   rs6676300   11925300    G   0.3209   0.4167    A       0.4578       0.4987       0.6615 
   1                               GSA-rs4846061   11926350    A  0.07463        0    C       0.9614       0.3268           NA 
   1                                  rs12562952   11927056    C   0.1269  0.08333    T       0.1931       0.6603        1.598 
   1                                   rs9661078   11936324    C   0.4104   0.4167    A      0.00176       0.9665       0.9747 
   1                              GSA-rs11804222   11936514    A   0.1418        0    G        1.956       0.1619           NA 
   1                              GSA-rs79593079   11936644    T  0.04478        0    C       0.5603       0.4541           NA 
   1                                   rs7554327   11937404    T   0.4254      0.5    C         0.25        0.617       0.7403 
   1                                  rs75449514   11958654    A  0.04478        0    G       0.5603       0.4541           NA 
   1                                  rs12085006   11958723    G   0.4478   0.5833    A       0.8152       0.3666       0.5792 
   1                               GSA-rs7554547   11973888    G   0.4925   0.4167    A       0.2538       0.6144        1.359 
   1                                   rs2038028   11979556    A   0.4328   0.4167    G      0.01174       0.9137        1.068 
   1                                  rs11555351   11982580    A  0.06716   0.1667    G        1.565       0.2109         0.36 
   1                                   rs1208984   11995176    G   0.3881     0.25    A       0.8941       0.3444        1.902 
   1                                   rs7513651   11999124    T   0.1194        0    C        1.609       0.2046           NA 
   1                                   rs4846080   12004999    G   0.4776      0.5    A      0.02212       0.8818       0.9143 
   1                               GSA-rs2336379   12008863    G   0.1716  0.08333    A       0.6253       0.4291        2.279 
   1                                   rs2336384   12046063    G   0.3582   0.4167    T       0.1628       0.6866       0.7814 
   1                                 rs138345244   12052615    G   0.4478   0.3333    C       0.5857       0.4441        1.622 
   1                                  rs41278626   12058802    C  0.09701        0    T        1.278       0.2583           NA 
   1                                   rs2295281   12059412    T   0.4701   0.5833    C       0.5653       0.4521       0.6338 
   1                                   rs2295283   12082926    A   0.2836   0.3333    G        0.133       0.7153       0.7917 
   1                                  rs12042105   12105048    C   0.2239     0.25    T      0.04295       0.8358       0.8654 
   1                                   rs6665486   12117901    G    0.306   0.1667    A        1.029       0.3105        2.204 
   1                               GSA-rs4491070   12130051    T   0.3209   0.4167    C       0.4578       0.4987       0.6615 
   1                                   rs6690493   12135526    G   0.3955   0.4167    A      0.02056        0.886        0.916 
   1                                  rs12070530   12138629    G   0.1045        0    A        1.387        0.239           NA 
   1                                  rs11121854   12142698    T   0.2463  0.08333    C        1.637       0.2008        3.594 
   1                                   rs1201114   12144219    T   0.4776   0.5833    C       0.4928       0.4827       0.6531 
   1                                   rs1201110   12153188    C   0.2687   0.3333    T       0.2316       0.6303       0.7347 
   1                                  rs11121855   12156236    G  0.09701  0.08333    A      0.02378       0.8774        1.182 
   1                                  rs12092682   12166855    T    0.209     0.25    G       0.1109       0.7391       0.7925 
   1                                  rs72641084   12168091    T   0.0597   0.1667    C        1.975       0.1599       0.3175 
   1                               GSA-rs4846094   12177834    A  0.02985  0.08333    G       0.9525       0.3291       0.3385 
   1                                   rs4846096   12183174    C   0.4851     0.75    A        3.093      0.07865        0.314 
   1                                   rs2486316   12183245    T  0.09701  0.08333    G      0.02378       0.8774        1.182 
   1                                  rs17422381   12184423    A   0.3657   0.6667    G        4.193       0.0406       0.2882 
   1                                  rs11569920   12187232    A   0.1119     0.25    G        1.942       0.1634       0.3782 
   1                                    rs620894   12188028    C   0.5373     0.25    A        3.639      0.05643        3.484 
   1                               GSA-rs1201122   12188482    G   0.3657        0    A        6.605      0.01017           NA 
   1                                   rs1148472   12194451    T   0.3806   0.1667    C         2.18       0.1398        3.072 
   1                                    rs476488   12198297    C  0.07463   0.1667    T        1.237       0.2661       0.4032 
   1                                   rs6419481   12198635    T   0.1866   0.4167    C        3.572      0.05877       0.3211 
   1                                    rs630542   12206866    C   0.4925   0.4167    A       0.2538       0.6144        1.359 
   1                                   rs1148461   12213337    G    0.403      0.5    A       0.4282       0.5129        0.675 
   1                                    rs976881   12233754    A   0.3881     0.25    G       0.8941       0.3444        1.902 
   1                                    rs816050   12241991    T   0.1642   0.1667    C    0.0004962       0.9822       0.9821 
   1                                   rs1061622   12252955    G   0.1119  0.08333    T      0.09237       0.7612        1.387 
   1                              GSA-rs17884378   12263517    A  0.04478  0.08333    C       0.3587       0.5492       0.5156 
   1                                  rs17884213   12263545    T    0.209  0.08333    C        1.092        0.296        2.906 
   1                                    rs235218   12264871    A  0.02985  0.08333    C       0.9525       0.3291       0.3385 
   1                                   rs1061628   12267999    T   0.3657   0.1667    C        1.919        0.166        2.882 
   1                                   rs1061631   12268499    A   0.1866  0.08333    G       0.8019       0.3705        2.523 
   1                               GSA-rs5746073   12268637    T  0.04478   0.1667    C        3.159      0.07549       0.2344 
   1                                   rs5746078   12270222    T  0.08955  0.08333    C     0.005251       0.9422        1.082 
   1                                    rs235214   12271503    T   0.2015  0.08333    C       0.9921       0.3192        2.776 
   1                                  exm2264987   12305286    A   0.1567        0    G        2.197       0.1383           NA 
   1                                    rs235246   12316584    G   0.0597        0    A       0.7579        0.384           NA 
   1                                 rs115361959   12368336    C  0.06716        0    A       0.8589        0.354           NA 
   1                             GSA-rs111890297   12414859    C  0.06716  0.08333    T      0.04513       0.8318        0.792 
   1                               GSA-rs6660347   12420300    C  0.02239        0    T       0.2743       0.6005           NA 
   1                              GSA-rs74760183   12442469    C  0.02985  0.08333    T       0.9525       0.3291       0.3385 
   1                                   rs7547740   12463073    G   0.4254   0.3333    A       0.3836       0.5357        1.481 
   1                              GSA-rs17457935   12464308    G  0.04478        0    A       0.5603       0.4541           NA 
   1                               GSA-rs4845899   12465498    G  0.05224        0    A       0.6584       0.4171           NA 
   1                              GSA-rs12137084   12521029    A  0.05224     0.25    G        6.751     0.009368       0.1654 
   1                               GSA-rs1061030   12569358    T  0.06716        0    C       0.8589        0.354           NA 
   1                              GSA-rs12743366   12572154    T  0.04478        0    C       0.5603       0.4541           NA 
   1                                   rs7543597   12592282    C   0.2463   0.3333    T       0.4413       0.5065       0.6535 
   1                                   rs7546779   12593371    T  0.06716     0.25    C        4.881      0.02716        0.216 
   1                                   rs4846107   12593561    G   0.1791        0    A        2.572       0.1088           NA 
   1                                  rs55836856   12595871    T   0.1119  0.08333    C      0.09237       0.7612        1.387 
   1                                    rs760943   12598434    C  0.04478  0.08333    T       0.3587       0.5492       0.5156 
   1                                   rs4845901   12599133    T  0.07463        0    G       0.9614       0.3268           NA 
   1                                  rs77248031   12600845    A  0.04478        0    G       0.5603       0.4541           NA 
   1                                  rs10779770   12606725    A    0.194   0.3333    C        1.309       0.2526       0.4815 
   1                              GSA-rs12568438   12607136    T  0.03731   0.1667    G        4.037      0.04451       0.1938 
   1                                   rs6541030   12608178    A  0.07463        0    G       0.9614       0.3268           NA 
   1                                   rs4845904   12619096    A   0.2985     0.25    G       0.1247        0.724        1.277 
   1                              GSA-rs10864570   12625101    C   0.3507   0.3333    T      0.01469       0.9035         1.08 
   1                               GSA-rs4846118   12626549    T   0.1418  0.08333    C       0.3184       0.5726        1.817 
   1                                   rs4997711   12627680    T   0.4851   0.5833    G       0.4254       0.5142       0.6729 
   1                              GSA-rs77917653   12637028    T  0.04478  0.08333    C       0.3587       0.5492       0.5156 
   1                               GSA-rs4845907   12637160    G   0.2761   0.4167    A        1.062       0.3028        0.534 
   1                                  1:12638114   12638114    G   0.4552   0.3333    C       0.6625       0.4157        1.671 
   1                                   rs2275875   12638964    A   0.1493  0.08333    G       0.3886        0.533         1.93 
   1                               GSA-rs3128461   12639168    A   0.1866  0.08333    G       0.8019       0.3705        2.523 
   1                              GSA-rs11121943   12641576    G  0.02239   0.1667    A        6.932     0.008467       0.1145 
   1                                  rs78444419   12648382    A   0.1119        0    G        1.497       0.2211           NA 
   1                             GSA-rs113375875   12648862    T   0.1343        0    C        1.839       0.1751           NA 
   1                                  1:12649900   12649900    G   0.1493        0    A        2.075       0.1497           NA 
   1                                  1:12650069   12650069    C   0.2836   0.1667    T       0.7569       0.3843        1.979 
   1                                  1:12656676   12656676    A   0.0597  0.08333    T       0.1063       0.7444       0.6984 
   1                 ilmnseq_rs58976956_ilmndup1   12660488    C   0.1642   0.1667    T    0.0004962       0.9822       0.9821 
   1                                   rs4846127   12663774    T   0.4701   0.5833    C       0.5653       0.4521       0.6338 
   1                                  rs59280112   12663958    T   0.1567     0.25    C       0.6977       0.4036       0.5575 
   1                                  1:12670962   12670962    T   0.1119     0.25    G        1.942       0.1634       0.3782 
   1                                   rs4394668   12671229    C   0.1567   0.1667    T     0.008216       0.9278       0.9292 
   1                                   rs5022242   12671703    T   0.4254   0.4167    C     0.003417       0.9534        1.036 
   1                                   rs6675673   12673497    C   0.1716   0.1667    T     0.001921        0.965        1.036 
   1                               GSA-rs4240903   12675699    A   0.3582   0.3333    G      0.02972       0.8631        1.116 
   1                             GSA-rs114161112   12678190    A  0.05224        0    G       0.6584       0.4171           NA 
   1                               GSA-rs3010928   12678741    T   0.2164   0.1667    C        0.163       0.6864        1.381 
   1                                   rs4465217   12682262    A  0.04478        0    G       0.5603       0.4541           NA 
   1                                   rs3000896   12682574    A   0.1493        0    G        2.075       0.1497           NA 
   1                                  rs67193068   12683123    A   0.4328   0.5833    C         1.01       0.3149       0.5451 
   1                                   rs3000893   12683421    G   0.1493     0.25    A       0.8423       0.3587       0.5263 
   1                                   rs6680343   12684504    T   0.3582   0.1667    C        1.794       0.1804        2.791 
   1                                   rs3000891   12699337    A   0.1269  0.08333    G       0.1931       0.6603        1.598 
   1                               GSA-rs2256895   12719435    G  0.06716        0    A       0.8589        0.354           NA 
   1                                   rs2256272   12736195    G    0.306     0.25    A       0.1639       0.6856        1.323 
   1                               GSA-rs2489260   12741240    A   0.1194   0.1667    G       0.2276       0.6333        0.678 
   1                               GSA-rs6690766   12753335    C  0.04478  0.08333    T       0.3587       0.5492       0.5156 
   1                                   rs3010948   12754569    C   0.1493        0    T        2.075       0.1497           NA 
   1                                   rs3010872   12769239    C   0.1716  0.08333    T       0.6253       0.4291        2.279 
   1                                  rs72644531   12775704    T   0.1567   0.1667    C     0.008216       0.9278       0.9292 
   1                                   rs3000858   12777320    G    0.194  0.08333    A       0.8954        0.344        2.648 
   1                                  rs35181439   12777361    A  0.08209  0.08333    G    0.0002259        0.988       0.9837 
   1                                   rs3010877   12779618    T   0.1119   0.1667    C       0.3206       0.5712       0.6303 
   1                                  rs11809649   12808591    G  0.04478        0    A       0.5603       0.4541           NA 
   1                                   rs2359533   12824223    C   0.2612   0.3333    T       0.2928       0.5884       0.7071 
   1                                   rs2359525   12832317    C   0.1567  0.08333    A       0.4634        0.496        2.044 
   1                               chr1-12837153   12837153    A   0.0597        0    G       0.7579        0.384           NA 
   1                             GSA-rs139729752   12942222    G   0.4478   0.3333    C       0.5857       0.4441        1.622 
   1                                  rs28611470   13186871    T   0.1269  0.08333    G       0.1931       0.6603        1.598 
   1                                 rs146955208   13480638    T      0.5   0.4167    C        0.306       0.5801          1.4 
   1                                  rs11580598   13783354    T   0.2015   0.3333    C        1.145       0.2847       0.5047 
   1                                   rs2999877   13785062    G   0.1567        0    A        2.197       0.1383           NA 
   1                                  rs10803324   13787005    T   0.2015   0.3333    G        1.145       0.2847       0.5047 
   1                                  rs12128613   13789550    A   0.1045        0    G        1.387        0.239           NA 
   1                               GSA-rs3013094   13798033    G  0.02985  0.08333    A       0.9525       0.3291       0.3385 
   1                                   rs3013105   13802325    C    0.403   0.4167    T     0.008561       0.9263        0.945 
   1                                   rs3845608   13809227    C   0.1119  0.08333    A      0.09237       0.7612        1.387 
   1                                  rs12093255   13810535    T   0.0597  0.08333    C       0.1063       0.7444       0.6984 
   1                                   rs6680362   13814103    G   0.1493        0    A        2.075       0.1497           NA 
   1                                   rs3013045   13816121    G    0.209        0    A        3.102      0.07817           NA 
   1                                    rs164951   13819261    A   0.3507  0.08333    G        3.569      0.05887        5.943 
   1                                  rs72646368   13819335    A   0.3284   0.1667    G        1.334        0.248        2.444 
   1                                    rs164868   13821129    C    0.306   0.1667    T        1.029       0.3105        2.204 
   1                                  rs55707424   13821201    A  0.07463        0    G       0.9614       0.3268           NA 
   1                                   rs3013047   13830577    A   0.2463        0    G        3.818       0.0507           NA 
   1                               GSA-rs2990678   13837213    T    0.306  0.08333    C        2.664       0.1026        4.849 
   1                                   rs2940305   13837629    C   0.4104  0.08333    A        4.984      0.02558        7.658 
   1                               GSA-rs2990683   13841055    T    0.194  0.08333    C       0.8954        0.344        2.648 
   1                                  rs76716765   13841381    T   0.1045        0    C        1.387        0.239           NA 
   1                                   rs2924857   13843302    G   0.4328      0.5    A       0.2018       0.6533       0.7632 
   1                                 GSA-rs45223   13844562    A   0.4851      0.5    G     0.009821       0.9211        0.942 
   1                                   rs2168201   13852683    T   0.2015   0.1667    C      0.08392       0.7721        1.262 
   1                              GSA-rs76062973   13855662    G   0.0597  0.08333    A       0.1063       0.7444       0.6984 
   1                                   rs3856278   13859570    G  0.08209     0.25    A        3.582      0.05842       0.2683 
   1                                   rs2788751   13873286    G   0.2463   0.3333    A       0.4413       0.5065       0.6535 
   1                                   rs6684199   13880522    G   0.4851   0.3333    A        1.017       0.3131        1.884 
   1                               GSA-rs1261010   13903619    A   0.2313   0.3333    G       0.6286       0.4279       0.6019 
   1                                    rs171373   13904497    G  0.05224  0.08333    T       0.2056       0.6502       0.6063 
   1                                    rs355022   13908690    T   0.3284   0.4167    C       0.3852       0.5348       0.6844 
   1                                    rs355028   13913180    T  0.08955  0.08333    C     0.005251       0.9422        1.082 
   1                                  rs12066556   13914831    T  0.02239  0.08333    G        1.535       0.2153       0.2519 
   1                                  rs10927904   13914909    T    0.306   0.3333    C      0.03868       0.8441       0.8817 
   1                                   rs3845612   13916002    A  0.09701        0    G        1.278       0.2583           NA 
   1                                  rs16851999   13919780    A   0.1194        0    G        1.609       0.2046           NA 
   1                                   rs1262460   13924863    G   0.1791   0.1667    A      0.01164       0.9141        1.091 
   1                                  rs35656843   13926782    A  0.05224  0.08333    G       0.2056       0.6502       0.6063 
   1                                  rs35870640   13933855    G   0.2687   0.3333    A       0.2316       0.6303       0.7347 
   1                              GSA-rs35299232   13935348    T  0.03731        0    C       0.4636       0.4959           NA 
   1                                    rs372349   13935667    T   0.3582     0.25    C       0.5674       0.4513        1.674 
   1                                   rs4391657   13937281    T   0.2687   0.3333    C       0.2316       0.6303       0.7347 
   1                                  rs11586786   13938778    C  0.08955  0.08333    T     0.005251       0.9422        1.082 
   1                               GSA-rs6703700   13946586    A    0.306     0.25    G       0.1639       0.6856        1.323 
   1                                  rs72633931   13948878    G   0.1119   0.1667    T       0.3206       0.5712       0.6303 
   1                              GSA-rs74056403   13950070    G  0.03731  0.08333    A       0.5919       0.4417       0.4264 
   1                               GSA-rs7515525   13952864    T   0.4254   0.4167    G     0.003417       0.9534        1.036 
   1                                  rs12408369   13954726    A   0.1194   0.1667    G       0.2276       0.6333        0.678 
   1                                  rs10927926   13966218    A  0.03731        0    G       0.4636       0.4959           NA 
   1                              GSA-rs76117131   13977932    C  0.02985        0    A       0.3683       0.5439           NA 
   1                                  rs76554945   13995495    A   0.4478   0.3333    T       0.5857       0.4441        1.622 
   1                                   rs4662010   14001018    C   0.3657     0.25    T       0.6426       0.4228        1.729 
   1                              GSA-rs78952038   14023251    A   0.0597  0.08333    C       0.1063       0.7444       0.6984 
   1                                   rs2359756   14096420    G   0.3284   0.3333    A     0.001235        0.972       0.9778 
   1                              GSA-rs11579363   14104818    C  0.05224  0.08333    T       0.2056       0.6502       0.6063 
   1                                   rs2308040   14106394    I   0.4254     0.25    D        1.399       0.2368        2.221 
   1                                  rs11581840   14119339    A  0.05224        0    G       0.6584       0.4171           NA 
   1                                   rs2281170   14124098    T   0.3507   0.4167    C       0.2087       0.6478       0.7563 
   1                                   rs2281169   14124110    T   0.3657   0.1667    C        1.919        0.166        2.882 
   1                                   rs1015370   14125210    T   0.2836   0.4167    C       0.9388       0.3326       0.5542 
   1                                  rs11803035   14127020    A  0.08955        0    G        1.171       0.2792           NA 
   1                              GSA-rs72635693   14132467    A  0.02239  0.08333    G        1.535       0.2153       0.2519 
   1                              GSA-rs74828630   14133491    T  0.03731  0.08333    C       0.5919       0.4417       0.4264 
   1                                   rs2244634   14134154    C   0.1716   0.4167    A        4.266      0.03888       0.2901 
   1                                  rs11588426   14141988    G   0.1716     0.25    T        0.462       0.4967       0.6216 
   1                               GSA-rs2235514   14146935    G   0.1493   0.4167    A         5.55      0.01848       0.2456 
   1                                   rs2697971   14148441    A   0.1642   0.4167    C        4.658      0.03091        0.275 
   1                                  rs12044064   14152449    A   0.2612   0.1667    G       0.5201       0.4708        1.768 
   1                                   rs2697960   14153837    T   0.1642     0.25    C       0.5716       0.4496       0.5893 
   1                              GSA-rs75002318   14155002    A  0.04478        0    G       0.5603       0.4541           NA 
   1                                   rs1881561   14158755    G   0.3731     0.25    T       0.7222       0.3954        1.786 
   1                                   rs7530376   14158776    A   0.1791   0.1667    G      0.01164       0.9141        1.091 
   1                                    rs720035   14190669    T   0.3284  0.08333    C        3.101      0.07824        5.378 
   1                                   rs1203660   14192526    T   0.4627   0.3333    C        0.744       0.3884        1.722 
   1                                   rs2744671   14195122    G   0.4701   0.5833    A       0.5653       0.4521       0.6338 
   1                                    rs764784   14205287    A   0.3806   0.4167    G       0.0606       0.8055       0.8602 
   1                                  rs61777376   14206061    A   0.1642   0.1667    G    0.0004962       0.9822       0.9821 
   1                                   rs1203696   14208488    T   0.2761   0.1667    C        0.674       0.4117        1.907 
   1                               GSA-rs1203698   14209336    A   0.3731   0.3333    G      0.07486       0.7844         1.19 
   1                              GSA-rs12090035   14212217    A  0.03731        0    G       0.4636       0.4959           NA 
   1                                   rs1881559   14216113    A   0.1045  0.08333    C      0.05341       0.8172        1.283 
   1                                   rs2744647   14220942    T   0.1866   0.1667    C      0.02894       0.8649        1.147 
   1                                   rs2038095   14224999    C   0.3507      0.5    T        1.061        0.303       0.5402 
   1                                   rs6429800   14228077    G   0.2985      0.5    A        2.072         0.15       0.4255 
   1                                   rs1203709   14228490    A   0.2836   0.1667    C       0.7569       0.3843        1.979 
   1                                   rs7536590   14232891    T   0.2313     0.25    C      0.02146       0.8835       0.9029 
   1                                   rs1203704   14234018    T   0.4925   0.4167    C       0.2538       0.6144        1.359 
   1                                  rs12745720   14240110    T   0.1343  0.08333    C        0.253        0.615        1.707 
   1                                  rs12122426   14240350    C    0.291      0.5    A        2.255       0.1332       0.4105 
   1                              GSA-rs61777395   14241005    T  0.03731        0    C       0.4636       0.4959           NA 
   1                                   rs1203700   14241334    T   0.2612   0.3333    C       0.2928       0.5884       0.7071 
   1                               GSA-rs7542884   14252372    G    0.403   0.4167    T     0.008561       0.9263        0.945 
   1                               GSA-rs7535502   14255847    G    0.194   0.3333    A        1.309       0.2526       0.4815 
   1                                  rs12123612   14255863    A   0.1269  0.08333    G       0.1931       0.6603        1.598 
   1                                   rs2206585   14261909    C   0.2015  0.08333    A       0.9921       0.3192        2.776 
   1                             GSA-rs117827955   14279300    A   0.4478   0.3333    T       0.5857       0.4441        1.622 
   1                               GSA-rs2359896   14280562    G   0.1567  0.08333    A       0.4634        0.496        2.044 
   1                                   rs6678469   14281451    T   0.2761   0.4167    C        1.062       0.3028        0.534 
   1                                  rs61775585   14281775    A   0.1119   0.1667    G       0.3206       0.5712       0.6303 
   1                              GSA-rs11589608   14282745    T   0.2761   0.3333    C       0.1785       0.6727       0.7629 
   1                                  rs12043481   14287649    T  0.05224        0    G       0.6584       0.4171           NA 
   1                                  rs66994930   14288571    G   0.0597        0    A       0.7579        0.384           NA 
   1                              GSA-rs79129028   14297036    A  0.02985        0    G       0.3683       0.5439           NA 
   1                                  rs12024045   14297220    G   0.1866     0.25    A       0.2859       0.5929       0.6881 
   1                                  rs12028225   14301434    G   0.2164     0.25    A      0.07258       0.7876       0.8286 
   1                                   rs2359899   14303160    G   0.4701     0.25    A        2.155       0.1421        2.662 
   1                                   rs4661462   14311056    A  0.05224        0    G       0.6584       0.4171           NA 
   1                                   rs6681501   14320502    T   0.1866     0.25    G       0.2859       0.5929       0.6881 
   1                                  rs12566758   14338807    C   0.1418   0.1667    T      0.05534        0.814       0.8261 
   1                                   rs7520101   14346629    A   0.1642        0    G         2.32       0.1277           NA 
   1                                   rs7414562   14359780    A   0.4328   0.3333    G       0.4463       0.5041        1.526 
   1                                  rs61777713   14361792    C   0.2239   0.3333    T       0.7386       0.3901       0.5769 
   1                                   rs2359908   14364575    T  0.04478  0.08333    C       0.3587       0.5492       0.5156 
   1                                   rs4662089   14368289    G   0.4776   0.3333    A       0.9214       0.3371        1.829 
   1                              GSA-rs77700436   14382879    T  0.05224        0    G       0.6584       0.4171           NA 
   1                               GSA-rs7527437   14387969    A  0.02239   0.1667    G        6.932     0.008467       0.1145 
   1                                   rs7538925   14394291    T   0.2239   0.4167    C        2.246        0.134       0.4038 
   1                                  rs35539774   14394540    G  0.07463        0    A       0.9614       0.3268           NA 
   1                                  rs34471172   14406435    A   0.1045        0    G        1.387        0.239           NA 
   1                                   rs4661470   14407802    T    0.209   0.1667    G       0.1206       0.7283        1.321 
   1                                  rs10928004   14418448    C   0.3209   0.3333    T     0.007805       0.9296       0.9451 
   1                                   rs4661471   14423009    T  0.04478        0    C       0.5603       0.4541           NA 
   1                                  rs55657165   14429409    T   0.2313   0.3333    C       0.6286       0.4279       0.6019 
   1                                   rs7519796   14441384    A    0.209  0.08333    G        1.092        0.296        2.906 
   1                                  rs10803452   14441553    T   0.4328   0.1667    C        3.223       0.0726        3.816 
   1                              GSA-rs10928019   14442673    G  0.08209        0    A        1.065        0.302           NA 
   1                                  rs16853600   14444796    C   0.1343   0.3333    T        3.408      0.06487       0.3103 
   1                                  rs77826294   14446220    C   0.1642  0.08333    A       0.5424       0.4614        2.161 
   1                                   rs4662105   14448184    C   0.5075   0.1667    T        5.125      0.02358        5.152 
   1                              GSA-rs74391512   14452337    G  0.06716  0.08333    A      0.04513       0.8318        0.792 
   1                                   rs6671072   14463067    G   0.3731      0.5    A       0.7497       0.3866       0.5952 
   1                                  rs10803459   14464167    C   0.4627     0.25    T        2.017       0.1555        2.583 
   1                               GSA-rs4662124   14469986    C    0.291   0.1667    T       0.8436       0.3584        2.053 
   1                                  rs12758112   14473926    A   0.1493  0.08333    G       0.3886        0.533         1.93 
   1                                 rs111719154   14475892    G  0.08955  0.08333    A     0.005251       0.9422        1.082 
   1                                  rs17353931   14476490    G   0.4403   0.3333    A       0.5137       0.4735        1.573 
   1                                  rs10928043   14487284    C   0.2687     0.25    T      0.01958       0.8887        1.102 
   1                                  rs10803470   14492478    T  0.05224  0.08333    C       0.2056       0.6502       0.6063 
   1                              GSA-rs11591032   14496237    T  0.05224  0.08333    C       0.2056       0.6502       0.6063 
   1                                  rs12568548   14496787    A   0.1791   0.3333    G         1.69       0.1936       0.4364 
   1                                  rs10754914   14507739    A      0.5   0.4167    G        0.306       0.5801          1.4 
   1                                    rs577987   14509276    G  0.04478  0.08333    A       0.3587       0.5492       0.5156 
   1                              GSA-rs12736419   14509334    C   0.3134   0.3333    T      0.02021       0.8869        0.913 
   1                                  rs78520503   14512781    T  0.03731  0.08333    C       0.5919       0.4417       0.4264 
   1                                    rs565765   14512986    T   0.4179      0.5    C       0.3038       0.5815       0.7179 
   1                                  rs17354050   14513235    A   0.0597        0    G       0.7579        0.384           NA 
   1                              GSA-rs72644410   14535819    A  0.03731        0    G       0.4636       0.4959           NA 
   1                                    rs647287   14539152    A   0.4925      0.5    G     0.002454       0.9605       0.9706 
   1                               GSA-rs2027315   14547727    C    0.291   0.3333    T      0.09479       0.7582       0.8211 
   1                                    rs579531   14549415    A  0.06716  0.08333    G      0.04513       0.8318        0.792 
   1                               GSA-rs4478803   14559081    T  0.04478  0.08333    C       0.3587       0.5492       0.5156 
   1                              GSA-rs61771841   14566290    C  0.04478        0    A       0.5603       0.4541           NA 
   1                                   rs6693453   14575462    A  0.04478        0    G       0.5603       0.4541           NA 
   1                             GSA-rs116719116   14577571    T  0.05224        0    C       0.6584       0.4171           NA 
   1                                  rs72644436   14579318    T  0.04478  0.08333    C       0.3587       0.5492       0.5156 
   1                                  exm2264989   14579733    G   0.2239     0.25    A      0.04295       0.8358       0.8654 
   1                              GSA-rs72644446   14600514    A  0.07463     0.25    C        4.176        0.041       0.2419 
   1                                  rs74616043   14603794    T  0.07463        0    C       0.9614       0.3268           NA 
   1                                  rs11808667   14607341    G   0.1119  0.08333    A      0.09237       0.7612        1.387 
   1                              GSA-rs77391905   14619237    G  0.04478        0    A       0.5603       0.4541           NA 
   1                                  rs72644452   14628054    C   0.3731   0.3333    T      0.07486       0.7844         1.19 
   1                              GSA-rs10927407   14629281    A   0.1045   0.3333    C        5.337      0.02088       0.2333 
   1                                   rs1416625   14629449    C   0.2537     0.25    T    0.0008105       0.9773         1.02 
   1                                  rs12040453   14632298    A  0.04478  0.08333    G       0.3587       0.5492       0.5156 
   1                                   rs1578131   14634803    G   0.1045        0    T        1.387        0.239           NA 
   1                                   rs6664943   14639101    G   0.4478     0.25    T        1.756       0.1851        2.432 
   1                              GSA-rs57136308   14652280    C  0.03731  0.08333    T       0.5919       0.4417       0.4264 
   1                                GSA-rs820626   14657100    G   0.3582   0.3333    T      0.02972       0.8631        1.116 
   1                                    rs820621   14662719    G   0.1642  0.08333    A       0.5424       0.4614        2.161 
   1                               GSA-rs2993797   14668269    G   0.3731   0.3333    A      0.07486       0.7844         1.19 
   1                              GSA-rs12068349   14670045    A  0.05224        0    G       0.6584       0.4171           NA 
   1                                   rs2486320   14671314    G   0.0597  0.08333    A       0.1063       0.7444       0.6984 
   1                                    rs768724   14672312    G   0.3358   0.1667    A        1.444       0.2295        2.528 
   1                                  rs75805192   14674266    C   0.2015   0.3333    T        1.145       0.2847       0.5047 
   1                                   rs7355173   14676909    T   0.2388   0.3333    C       0.5297       0.4667       0.6275 
   1                                  rs12404580   14677380    A   0.1119  0.08333    G      0.09237       0.7612        1.387 
   1                                   rs3897492   14678726    T   0.4179      0.5    C       0.3038       0.5815       0.7179 
   1                                    rs820671   14692271    T   0.0597  0.08333    C       0.1063       0.7444       0.6984 
   1                                  rs10927414   14692598    G   0.2985   0.4167    T       0.7212       0.3958       0.5957 
   1                                  rs10754853   14699523    C   0.3582      0.5    T       0.9501       0.3297       0.5581 
   1                              GSA-rs76589709   14699809    A  0.03731  0.08333    G       0.5919       0.4417       0.4264 
   1                                  rs10803271   14700829    T   0.1567   0.3333    C        2.421       0.1197       0.3717 
   1                                    rs735832   14704676    T  0.08209  0.08333    C    0.0002259        0.988       0.9837 
   1                              GSA-rs12567426   14707877    C  0.05224  0.08333    A       0.2056       0.6502       0.6063 
   1                               GSA-rs4661490   14717066    C  0.04478  0.08333    T       0.3587       0.5492       0.5156 
   1                                   rs7527767   14718957    T   0.3582   0.4167    C       0.1628       0.6866       0.7814 
   1                                 rs116453082   14720361    A  0.06716        0    C       0.8589        0.354           NA 
   1                                  rs74057198   14729115    A  0.05224        0    G       0.6584       0.4171           NA 
   1                              GSA-rs34446132   14731661    A  0.05224        0    G       0.6584       0.4171           NA 
   1                                  rs61771864   14733258    A  0.07463   0.1667    G        1.237       0.2661       0.4032 
   1                                   rs3928343   14740155    A   0.3358   0.1667    G        1.444       0.2295        2.528 
   1                              GSA-rs79397849   14743895    A   0.0597        0    G       0.7579        0.384           NA 
   1                                  rs10754856   14755827    C   0.4328      0.5    T       0.2018       0.6533       0.7632 
   1                                   rs2183102   14760634    G   0.4552   0.3333    A       0.6625       0.4157        1.671 
   1                                   rs3889321   14762320    C   0.1343  0.08333    T        0.253        0.615        1.707 
   1                                   rs6658744   14776392    C   0.3806     0.25    A        0.806       0.3693        1.843 
   1                               GSA-rs6701731   14778427    T   0.4627   0.3333    C        0.744       0.3884        1.722 
   1                                   rs6429661   14780811    C   0.1418   0.1667    A      0.05534        0.814       0.8261 
   1                                  rs12122476   14786269    T  0.08209  0.08333    C    0.0002259        0.988       0.9837 
   1                                  rs17401833   14788274    C   0.3134     0.25    T       0.2078       0.6485         1.37 
   1                                   rs4661496   14790631    T   0.4925   0.6667    C        1.336       0.2477       0.4853 
   1                                   rs2486772   14800369    A   0.4328   0.4167    G      0.01174       0.9137        1.068 
   1                                   rs7555566   14804874    G   0.1119  0.08333    A      0.09237       0.7612        1.387 
   1                               GSA-rs2486764   14806750    C    0.291   0.4167    T       0.8255       0.3636       0.5747 
   1                                  rs12129734   14819757    G   0.1866   0.3333    A         1.49       0.2222       0.4587 
   1                                  rs10803285   14830984    C   0.4478   0.4167    A      0.04311       0.8355        1.135 
   1                               GSA-rs6687225   14835710    A   0.2239   0.1667    C       0.2107       0.6462        1.442 
   1                                  rs11807837   14841189    A   0.2239   0.1667    C       0.2107       0.6462        1.442 
   1                              GSA-rs10803286   14842253    T   0.2836   0.1667    C       0.7569       0.3843        1.979 
   1                                  rs12138326   14845459    A    0.291     0.25    G      0.09055       0.7635        1.232 
   1                                   rs6429664   14846789    T   0.4254   0.5833    C        1.116       0.2907       0.5288 
   1                                   rs3892594   14849088    T   0.4701   0.5833    C       0.5653       0.4521       0.6338 
   1                                  rs10927460   14870568    G   0.1418   0.1667    A      0.05534        0.814       0.8261 
   1                                   rs4385705   14876032    G   0.4851   0.4167    A       0.2065       0.6495        1.319 
   1                                  rs72862096   14880751    A  0.09701        0    G        1.278       0.2583           NA 
   1                                  rs17403250   14883844    A   0.2388     0.25    G     0.007572       0.9307       0.9412 
   1                                  rs10927464   14887405    T   0.3358   0.4167    G       0.3197       0.5718       0.7079 
   1                                  rs10927466   14890071    A   0.3134   0.3333    G      0.02021       0.8869        0.913 
   1                                  rs10927468   14901191    G   0.3881     0.25    A       0.8941       0.3444        1.902 
   1                             GSA-rs111242230   14902828    A   0.1343   0.1667    G      0.09743       0.7549       0.7759 
   1                                   rs2103694   14908073    T   0.1866     0.25    C       0.2859       0.5929       0.6881 
   1                                  rs10803288   14908839    A   0.2388   0.4167    C        1.841       0.1748       0.4392 
   1                                  rs10803289   14934220    G   0.2761        0    A        4.438      0.03514           NA 
   1                                  rs11579756   14947920    C   0.2313   0.3333    T       0.6286       0.4279       0.6019 
   1                                   rs6690379   14961661    G   0.2313     0.25    A      0.02146       0.8835       0.9029 
   1                                  rs10927475   14967039    C    0.209   0.1667    T       0.1206       0.7283        1.321 
   1                              GSA-rs36092172   14975734    A  0.04478        0    G       0.5603       0.4541           NA 
   1                                    rs761191   14981920    G      0.5   0.4167    A        0.306       0.5801          1.4 
   1                              GSA-rs78628059   14982694    A  0.04478   0.1667    G        3.159      0.07549       0.2344 
   1                                   rs1028389   14994487    T   0.2388     0.25    C     0.007572       0.9307       0.9412 
   1                                  rs10927493   14994621    A   0.2612        0    C        4.123      0.04231           NA 
   1                                   rs2871581   15009937    G   0.5149   0.1667    A        5.347      0.02076        5.308 
   1                              GSA-rs79033096   15023903    G  0.04478   0.1667    A        3.159      0.07549       0.2344 
   1                                   rs7534010   15032340    C   0.4403        0    T        8.867     0.002904           NA 
   1                               GSA-rs4661514   15033508    A   0.4254     0.75    G        4.686      0.03041       0.2468 
   1                                   rs7516095   15039411    T   0.1418      0.5    G        9.958     0.001601       0.1652 
   1                                   rs4661517   15050524    G   0.4552        0    A        9.383      0.00219           NA 
   1                              GSA-rs72636626   15051754    G  0.05224        0    A       0.6584       0.4171           NA 
   1                                   rs6658908   15056096    T  0.08209   0.3333    C        7.542     0.006029       0.1789 
   1                                   rs2050126   15056175    C   0.3657   0.4167    T       0.1229       0.7259       0.8071 
   1                                   rs6660333   15068997    A   0.3507  0.08333    G        3.569      0.05887        5.943 
   1                                   rs6661767   15077567    G   0.4627   0.3333    T        0.744       0.3884        1.722 
   1                                   rs4357518   15080560    A   0.4701     0.25    C        2.155       0.1421        2.662 
   1                                   rs4543785   15089767    T   0.4254     0.25    C        1.399       0.2368        2.221 
   1                                  rs35437590   15089952    C   0.4627   0.3333    A        0.744       0.3884        1.722 
   1                                  rs10927544   15090709    G   0.1493     0.25    A       0.8423       0.3587       0.5263 
   1                                    rs732470   15093471    G   0.3657   0.4167    T       0.1229       0.7259       0.8071 
   1                                    rs732469   15093562    C  0.07463  0.08333    T      0.01198       0.9128       0.8871 
   1                                  rs74497613   15096360    G  0.04478   0.1667    A        3.159      0.07549       0.2344 
   1                                  rs61772274   15100216    T  0.05224   0.1667    G        2.493       0.1143       0.2756 
   1                                   rs4661303   15101472    T   0.1493   0.3333    C        2.717      0.09929       0.3509 
   1                                  rs72636662   15107254    C  0.04478   0.1667    A        3.159      0.07549       0.2344 
   1                               GSA-rs2744870   15110982    C  0.06716   0.1667    T        1.565       0.2109         0.36 
   1                               GSA-rs2744866   15119170    A   0.2463      0.5    G        3.622      0.05702       0.3267 
   1                                   rs2011956   15120133    A   0.2388   0.6667    C        10.14     0.001454       0.1569 
   1                                   rs1737349   15124318    G   0.3881   0.5833    A        1.744       0.1866        0.453 
   1                                GSA-rs804130   15125699    C   0.3657      0.5    A       0.8464       0.3576       0.5765 
   1                                  rs12568933   15127627    T   0.2015     0.25    G       0.1587       0.6903        0.757 
   1                              GSA-rs79363155   15130503    T   0.1119   0.1667    C       0.3206       0.5712       0.6303 
   1                              GSA-rs12096972   15133554    A  0.08955        0    G        1.171       0.2792           NA 
   1                                    rs804136   15133668    C    0.291   0.5833    A         4.36      0.03679       0.2932 
   1                               GSA-rs3916544   15136508    T   0.1343        0    C        1.839       0.1751           NA 
   1                                  rs10489354   15144305    T   0.1642  0.08333    C       0.5424       0.4614        2.161 
   1                              GSA-rs61772307   15144696    A  0.02985        0    C       0.3683       0.5439           NA 
   1                              GSA-rs77476575   15145803    A   0.4478   0.3333    T       0.5857       0.4441        1.622 
   1                              GSA-rs77666513   15149693    C  0.06716   0.1667    T        1.565       0.2109         0.36 
   1                              GSA-rs12127407   15152755    C   0.1343  0.08333    T        0.253        0.615        1.707 
   1                                  rs12134149   15154630    T   0.2015  0.08333    C       0.9921       0.3192        2.776 
   1                                   rs2103117   15156736    T  0.07463        0    C       0.9614       0.3268           NA 
   1                                    rs804132   15169335    C   0.2985   0.3333    T      0.06344       0.8011       0.8511 
   1                              GSA-rs35734709   15173187    A   0.0597        0    G       0.7579        0.384           NA 
   1                                  rs61773569   15179505    G  0.05224  0.08333    A       0.2056       0.6502       0.6063 
   1                                   rs2103116   15185229    T   0.3881      0.5    C       0.5764       0.4477       0.6341 
   1                                   rs3845596   15189299    T   0.5149   0.4167    C       0.4254       0.5142        1.486 
   1                                   rs3765381   15190029    A   0.1045   0.4167    G        9.482     0.002075       0.1633 
   1                                   rs2803399   15192559    A   0.3134   0.3333    G      0.02021       0.8869        0.913 
   1                                  rs12402850   15201015    C  0.07463     0.25    T        4.176        0.041       0.2419 
   1                                   rs4661540   15202204    T   0.2313   0.1667    C       0.2634       0.6078        1.505 
   1                                 rs115849630   15213819    A  0.02985  0.08333    G       0.9525       0.3291       0.3385 
   1                              GSA-rs77935263   15215255    G   0.1045  0.08333    T      0.05341       0.8172        1.283 
   1                              GSA-rs72638345   15218452    G  0.03731        0    A       0.4636       0.4959           NA 
   1                                   rs4661543   15229101    T   0.1045  0.08333    G      0.05341       0.8172        1.283 
   1                                   rs2489772   15244761    C    0.194   0.3333    T        1.309       0.2526       0.4815 
   1                                  rs10927583   15258425    A    0.209      0.5    G        5.222       0.0223       0.2642 
   1                                  rs12739376   15262708    A   0.1493   0.3333    G        2.717      0.09929       0.3509 
   1                                   rs6679057   15264410    G   0.1716     0.25    A        0.462       0.4967       0.6216 
   1                                   rs6693394   15265404    A   0.3657   0.6667    G        4.193       0.0406       0.2882 
   1                                  rs55672852   15269805    T  0.09701  0.08333    G      0.02378       0.8774        1.182 
   1                                   rs7552994   15274963    G   0.1418  0.08333    T       0.3184       0.5726        1.817 
   1                                  rs10927594   15278436    C    0.194   0.4167    T        3.264      0.07081        0.337 
   1                               GSA-rs6429696   15286805    T   0.4776     0.75    C        3.269      0.07062       0.3048 
   1                              GSA-rs41301991   15287168    T  0.05224   0.1667    C        2.493       0.1143       0.2756 
   1                              GSA-rs10754875   15294031    A   0.2985   0.5833    G        4.093      0.04306        0.304 
   1                                  rs10927611   15303919    G   0.1567  0.08333    A       0.4634        0.496        2.044 
   1                                   rs7522712   15307478    A    0.291     0.25    G      0.09055       0.7635        1.232 
   1                              GSA-rs77093669   15312879    G  0.06716  0.08333    A      0.04513       0.8318        0.792 
   1                              GSA-rs72639813   15313292    A  0.07463        0    G       0.9614       0.3268           NA 
   1                                  rs12409399   15317488    G   0.3433   0.6667    A        4.942      0.02621       0.2614 
   1                               GSA-rs4661556   15318409    T  0.08209  0.08333    C    0.0002259        0.988       0.9837 
   1                               GSA-rs7529561   15328151    C   0.2537   0.1667    A       0.4494       0.5026          1.7 
   1                                  rs16851112   15328697    A   0.1343        0    G        1.839       0.1751           NA 
   1                              GSA-rs10927627   15331802    G      0.5      0.5    A            0            1            1 
   1                                  rs72639822   15338235    T  0.09701        0    C        1.278       0.2583           NA 
   1                                  rs12022554   15338938    G  0.04478        0    A       0.5603       0.4541           NA 
   1                                   rs4661563   15341413    A   0.5075   0.3333    G        1.336       0.2477        2.061 
   1                                    rs938252   15344936    G   0.1119        0    A        1.497       0.2211           NA 
   1                                   rs6667220   15347640    G   0.2836     0.25    A       0.0615       0.8041        1.188 
   1                                   rs6684496   15352820    A   0.4552   0.4167    G       0.0661       0.7971         1.17 
   1                              GSA-rs74960082   15354141    A  0.03731        0    G       0.4636       0.4959           NA 
   1                                  rs55698907   15355982    A  0.07463        0    G       0.9614       0.3268           NA 
   1                                   rs4520412   15359967    C   0.1716   0.1667    T     0.001921        0.965        1.036 
   1                                  rs60772118   15361954    T  0.07463  0.08333    G      0.01198       0.9128       0.8871 
   1                                 rs112601302   15362605    C   0.0597  0.08333    T       0.1063       0.7444       0.6984 
   1                                  rs10927642   15364855    G   0.1567   0.3333    T        2.421       0.1197       0.3717 
   1                                   rs4661314   15366690    C   0.3507   0.4167    T       0.2087       0.6478       0.7563 
   1                                  rs10927653   15368553    G   0.1642  0.08333    A       0.5424       0.4614        2.161 
   1                             GSA-rs114064096   15369805    G  0.03731        0    A       0.4636       0.4959           NA 
   1                                  rs10927658   15373880    A   0.4925      0.5    G     0.002454       0.9605       0.9706 
   1                                  rs16851179   15377086    C  0.08209        0    T        1.065        0.302           NA 
   1                                  rs16851241   15401158    A   0.1119     0.25    C        1.942       0.1634       0.3782 
   1                                   rs2175774   15406696    T  0.09701  0.08333    C      0.02378       0.8774        1.182 
   1                             GSA-rs115006714   15407733    T  0.03731  0.08333    C       0.5919       0.4417       0.4264 
   1                             GSA-rs148880842   15411239    A   0.4478   0.3333    T       0.5857       0.4441        1.622 
   1                                  rs61772225   15423477    C   0.1567   0.3333    A        2.421       0.1197       0.3717 
   1                              GSA-rs41496250   15424441    A   0.1343  0.08333    C        0.253        0.615        1.707 
   1                                    rs514137   15426471    A   0.4328   0.4167    C      0.01174       0.9137        1.068 
   1                                  rs10927676   15427934    T   0.4701   0.3333    C       0.8303       0.3622        1.775 
   1                                   rs6695209   15430895    A   0.1567   0.1667    G     0.008216       0.9278       0.9292 
   1                                    rs523125   15430933    C    0.291   0.4167    T       0.8255       0.3636       0.5747 
   1                                GSA-rs494983   15431657    G   0.3731      0.5    T       0.7497       0.3866       0.5952 
   1                                  rs11584281   15435861    A   0.3955   0.1667    G        2.457        0.117        3.272 
   1                                  rs10803354   15438990    A   0.3433      0.5    G         1.18       0.2774       0.5227 
   1                                   rs1055412   15441275    G    0.403   0.3333    A       0.2231       0.6367         1.35 
   1                               GSA-rs2235789   15442058    C   0.3806   0.5833    T        1.891       0.1691       0.4389 
   1                                   rs4661578   15455423    T    0.291   0.3333    C      0.09479       0.7582       0.8211 
   1                                  rs35020343   15463731    G    0.209   0.1667    T       0.1206       0.7283        1.321 
   1                               GSA-rs6429711   15467263    C   0.2537   0.3333    T       0.3625       0.5471         0.68 
   1                              GSA-rs72640763   15468778    C   0.1567  0.08333    A       0.4634        0.496        2.044 
   1                                   rs4661582   15482932    T    0.403   0.3333    C       0.2231       0.6367         1.35 
   1                                   rs7540957   15492032    A   0.4254   0.3333    G       0.3836       0.5357        1.481 
   1                                  rs16851354   15495620    C    0.209     0.25    T       0.1109       0.7391       0.7925 
   1                               GSA-rs4436387   15498452    T   0.2388     0.25    C     0.007572       0.9307       0.9412 
   1                              GSA-rs79951587   15500538    A  0.04478        0    G       0.5603       0.4541           NA 
   1                                  rs10927704   15508702    G   0.4701      0.5    A      0.03937       0.8427       0.8873 
   1                              GSA-rs11588628   15512222    T   0.4328      0.5    C       0.2018       0.6533       0.7632 
   1                                    rs761289   15514334    A   0.1716   0.1667    G     0.001921        0.965        1.036 
   1                              GSA-rs10927709   15516299    T   0.3507      0.5    C        1.061        0.303       0.5402 
   1                                  rs16851387   15518792    A   0.1716        0    G        2.445       0.1179           NA 
   1                                    rs742671   15519417    A   0.1791   0.3333    G         1.69       0.1936       0.4364 
   1                                  rs12028875   15530336    T  0.08209        0    C        1.065        0.302           NA 
   1                                  rs78522579   15531424    T  0.04478        0    C       0.5603       0.4541           NA 
   1                                  rs10927720   15532130    T   0.2164        0    C        3.241      0.07183           NA 
   1                                  rs17405193   15534303    G   0.1343        0    A        1.839       0.1751           NA 
   1                                  rs12070469   15537122    T   0.3657     0.25    C       0.6426       0.4228        1.729 
   1                                   rs6429728   15540685    A   0.2985   0.1667    G       0.9342       0.3338        2.128 
   1                                  rs12057512   15544366    C   0.1866   0.1667    A      0.02894       0.8649        1.147 
   1                                  GSA-rs7681   15546761    A   0.3358   0.4167    G       0.3197       0.5718       0.7079 
   1                              GSA-rs10803369   15550525    C   0.4104      0.5    A       0.3631       0.5468       0.6962 
   1                                  rs12131525   15552870    T   0.1791     0.25    C       0.3673       0.5445       0.6545 
   1                                  rs12734436   15555616    T    0.403   0.4167    G     0.008561       0.9263        0.945 
   1                                   rs6429732   15558938    C   0.2761   0.3333    T       0.1785       0.6727       0.7629 
   1                                   rs1780592   15562396    T   0.1194  0.08333    C       0.1393        0.709        1.492 
   1                                  rs58636266   15564121    T   0.3507   0.3333    C      0.01469       0.9035         1.08 
   1                                   rs4644485   15566803    C   0.2015  0.08333    T       0.9921       0.3192        2.776 
   1                                   rs1752024   15570989    G   0.3731   0.3333    A      0.07486       0.7844         1.19 
   1                                   rs1780595   15571613    A   0.3806   0.5833    G        1.891       0.1691       0.4389 
   1                                  rs41269433   15578513    G   0.1269        0    A        1.723       0.1893           NA 
   1                              GSA-rs28590101   15581628    C   0.4701      0.5    A      0.03937       0.8427       0.8873 
   1                              GSA-rs75507679   15589529    A   0.4478   0.3333    T       0.5857       0.4441        1.622 
   1                               GSA-rs4661617   15593666    T   0.2612   0.4167    C        1.338       0.2473       0.4949 
   1                                  rs10927758   15600085    G   0.4254      0.5    A         0.25        0.617       0.7403 
   1                              GSA-rs10927764   15606453    T   0.4104   0.5833    C        1.347       0.2457       0.4973 
   1                                GSA-rs575530   15608877    T   0.4254   0.4167    G     0.003417       0.9534        1.036 
   1                                  rs10927765   15610004    C    0.209   0.3333    T       0.9956       0.3184       0.5283 
   1                                   rs1737344   15610609    G   0.2388     0.25    A     0.007572       0.9307       0.9412 
   1                                GSA-rs536364   15613478    G   0.3955     0.25    A       0.9864       0.3206        1.963 
   1                                   rs7547507   15621708    T   0.2985   0.6667    G        6.765     0.009298       0.2128 
   1                               GSA-rs2496331   15663384    G  0.08209  0.08333    A    0.0002259        0.988       0.9837 
   1                                   rs2473358   15680451    T   0.5149   0.6667    G        1.017       0.3131       0.5308 
   1                                   rs2496328   15686834    A   0.1567     0.25    G       0.6977       0.4036       0.5575 
   1                                   rs4661330   15687059    G   0.2313  0.08333    A         1.41       0.2351        3.311 
   1                                    rs542008   15687814    C   0.2537     0.25    T    0.0008105       0.9773         1.02 
   1                                GSA-rs876295   15697183    G   0.3507   0.3333    A      0.01469       0.9035         1.08 
   1                              GSA-rs61780971   15699242    G  0.03731        0    A       0.4636       0.4959           NA 
   1                              GSA-rs17368978   15702130    G  0.08955        0    A        1.171       0.2792           NA 
   1                                   rs1010294   15708540    C   0.3433     0.25    T       0.4298       0.5121        1.568 
   1                              GSA-rs74526023   15709352    A  0.06716  0.08333    G      0.04513       0.8318        0.792 
   1                                   rs2253372   15724033    A   0.2985  0.08333    G        2.525       0.1121        4.681 
   1                                    rs733887   15732793    G   0.3731   0.6667    A        3.963      0.04651       0.2976 
   1                                   rs2092324   15733394    G   0.3582   0.1667    A        1.794       0.1804        2.791 
   1                              GSA-rs72881517   15740001    A  0.09701  0.08333    G      0.02378       0.8774        1.182 
   1                              GSA-rs78356043   15741716    G   0.0597        0    A       0.7579        0.384           NA 
   1                                  rs72881520   15741860    A   0.1642   0.1667    G    0.0004962       0.9822       0.9821 
   1                                  rs75645745   15742568    T  0.06716        0    G       0.8589        0.354           NA 
   1                                   rs7525279   15745380    C   0.4776   0.4167    T       0.1641       0.6854         1.28 
   1                               GSA-rs7533371   15745728    A  0.06716        0    G       0.8589        0.354           NA 
   1                             GSA-rs114033146   15753234    A  0.05224        0    G       0.6584       0.4171           NA 
   1                                   rs2744787   15764048    A   0.4179      0.5    G       0.3038       0.5815       0.7179 
   1                     ilmnseq_rs497078.2_F2BT   15767036    T   0.1493   0.1667    C      0.02609       0.8717       0.8772 
   1                                  rs10436957   15768304    A   0.2388   0.1667    G       0.3208       0.5711        1.569 
   1                                  rs41307798   15768997    T  0.04478        0    C       0.5603       0.4541           NA 
   1                              GSA-rs76827641   15769464    G  0.05224        0    A       0.6584       0.4171           NA 
   1                              GSA-rs12141308   15771545    G  0.04478        0    T       0.5603       0.4541           NA 
   1                                   rs2303194   15783081    C   0.1343  0.08333    T        0.253        0.615        1.707 
   1                               GSA-rs3753326   15790974    G   0.2761   0.3333    A       0.1785       0.6727       0.7629 
   1                                   rs7556116   15796714    A   0.2164   0.1667    G        0.163       0.6864        1.381 
   1                               GSA-rs3766160   15808872    A   0.1642      0.5    G        8.013     0.004643       0.1964 
   1                              GSA-rs12130370   15810624    C    0.403   0.8333    T        8.285     0.003998        0.135 
   1                                   rs6685648   15825195    C   0.2015      0.5    T         5.61      0.01786       0.2523 
   1                                   rs4646049   15831460    G    0.194   0.1667    A       0.0532       0.8176        1.204 
   1                               chr1-15886024   15886024    G   0.4478   0.3333    C       0.5857       0.4441        1.622 
   1                              GSA-rs41486146   15900517    A   0.2463   0.3333    G       0.4413       0.5065       0.6535 
   1                                   rs6429759   15910003    T   0.4701     0.75    C        3.451      0.06322       0.2958 
   1                                  rs75351029   15920247    C   0.2761   0.4167    T        1.062       0.3028        0.534 
   1                              GSA-rs61782441   15953902    A  0.02239  0.08333    G        1.535       0.2153       0.2519 
   1                              GSA-rs75598696   15963426    G   0.0597        0    A       0.7579        0.384           NA 
   1                               GSA-rs1240333   15988957    G   0.3134   0.1667    A        1.127       0.2885        2.283 
   1                                  rs10492987   15993338    A   0.4478     0.25    G        1.756       0.1851        2.432 
   1                                  rs12746773   16001588    T   0.3284   0.4167    C       0.3852       0.5348       0.6844 
   1                                   rs9662456   16035010    T  0.03731        0    C       0.4636       0.4959           NA 
   1                               GSA-rs7539884   16055931    C   0.2836      0.5    T         2.45       0.1175       0.3958 
   1                                  rs35365738   16068364    A   0.3731      0.5    G       0.7497       0.3866       0.5952 
   1                                  rs74054849   16069928    A  0.04478        0    G       0.5603       0.4541           NA 
   1                                  rs12725198   16080171    A   0.2612   0.4167    G        1.338       0.2473       0.4949 
   1                                    rs938295   16087260    T   0.1194   0.3333    C        4.264      0.03894       0.2712 
   1                                  rs12083988   16089356    A   0.2537   0.4167    G        1.494       0.2217        0.476 
   1                                  rs11576404   16110815    G   0.4925   0.5833    A       0.3632       0.5467       0.6933 
   1                                   rs2902164   16115747    T    0.306   0.1667    C        1.029       0.3105        2.204 
   1                                  rs12026094   16122018    C   0.2463   0.1667    T       0.3829       0.5361        1.634 
   1                              GSA-rs79544978   16125819    A   0.1194        0    C        1.609       0.2046           NA 
   1                                  rs72647179   16129579    C   0.1119        0    T        1.497       0.2211           NA 
   1                              GSA-rs77840260   16144310    C  0.04478        0    T       0.5603       0.4541           NA 
   1                                   rs6677321   16149301    C   0.3731   0.4167    A      0.08889       0.7656       0.8333 
   1                                   rs4661661   16161836    C  0.08209        0    T        1.065        0.302           NA 
   1                                   rs2062592   16177009    G  0.09701   0.3333    A        5.979      0.01448       0.2149 
   1                               GSA-rs7515681   16204747    G  0.04478  0.08333    A       0.3587       0.5492       0.5156 
   1                                    rs848209   16256007    T   0.4328     0.25    C        1.514       0.2186        2.289 
   1                                    rs848189   16277647    T   0.1716   0.3333    C         1.91       0.1669       0.4144 
   1                                  rs10927875   16299312    T   0.3507   0.4167    C       0.2087       0.6478       0.7563 
   1                              GSA-rs74912360   16308036    T   0.1119        0    C        1.497       0.2211           NA 
   1                              GSA-rs75412003   16318654    T  0.04478  0.08333    C       0.3587       0.5492       0.5156 
   1                                   rs1739828   16327422    C   0.1716      0.5    T         7.46     0.006308       0.2072 
   1                                   rs1048245   16341354    T   0.3731   0.6667    G        3.963      0.04651       0.2976 
   1                               GSA-rs3738640   16344466    T  0.03731   0.3333    C        16.68    4.414e-05      0.07752 
   1                                   rs1544131   16345735    A  0.07463  0.08333    G      0.01198       0.9128       0.8871 
   1                                   rs3754322   16346507    G   0.1418   0.4167    T        6.058      0.01384       0.2313 
   1                                    rs945425   16348412    T   0.3433   0.3333    C     0.004842       0.9445        1.045 
   1                                 rs142945201   16351266    A   0.4478   0.3333    T       0.5857       0.4441        1.622 
   1                                  rs34590307   16367268    T   0.2313   0.1667    G       0.2634       0.6078        1.505 
   1                                      rs5257   16373124    A   0.1642  0.08333    G       0.5424       0.4614        2.161 
   1                                      rs5252   16378215    T  0.08209  0.08333    C    0.0002259        0.988       0.9837 
   1                              GSA-rs77855850   16390604    T  0.04478  0.08333    G       0.3587       0.5492       0.5156 
   1                               GSA-rs9442235   16393357    T   0.4925   0.4167    G       0.2538       0.6144        1.359 
   1                                  rs72887136   16397870    C  0.03731        0    T       0.4636       0.4959           NA 
   1                             GSA-rs114971019   16404496    A   0.0597  0.08333    G       0.1063       0.7444       0.6984 
   1                               GSA-rs4661351   16414088    A   0.4701   0.5833    G       0.5653       0.4521       0.6338 
   1                              GSA-rs35986431   16414544    C  0.03731        0    T       0.4636       0.4959           NA 
   1                                  rs28441102   16417623    A   0.3284   0.4167    G       0.3852       0.5348       0.6844 
   1                                  rs28678205   16418285    T      0.5   0.5833    C        0.306       0.5801       0.7143 
   1                                  rs28757713   16422010    A   0.1045        0    G        1.387        0.239           NA 
   1                                  rs28616748   16424085    C   0.2313   0.1667    A       0.2634       0.6078        1.505 
   1                                   rs6684802   16449680    T  0.04478        0    C       0.5603       0.4541           NA 
   1                                   rs3754334   16451767    T   0.3433     0.25    C       0.4298       0.5121        1.568 
   1                                   rs3820610   16452998    G   0.3955  0.08333    A        4.606      0.03187        7.198 
   1                                   rs3768294   16456176    T   0.0597  0.08333    C       0.1063       0.7444       0.6984 
   1                             GSA-rs115292598   16460696    A   0.0597   0.1667    G        1.975       0.1599       0.3175 
   1                               GSA-rs2291804   16464936    T  0.03731  0.08333    C       0.5919       0.4417       0.4264 
   1                                  rs11260745   16466003    C  0.06716  0.08333    T      0.04513       0.8318        0.792 
   1                                  rs12406250   16471000    T   0.3806     0.25    G        0.806       0.3693        1.843 
   1                                    rs904106   16486793    A   0.0597  0.08333    G       0.1063       0.7444       0.6984 
   1                                   rs4661712   16493225    G   0.4254   0.3333    A       0.3836       0.5357        1.481 
   1                                    rs924206   16495998    T  0.09701   0.1667    C       0.5796       0.4465       0.5372 
   1                                   rs1497406   16505320    C   0.4925   0.5833    T       0.3632       0.5467       0.6933 
   1                                  rs11260930   16514343    G   0.4179   0.4167    A    7.005e-05       0.9933        1.005 
   1                               GSA-rs6656611   16515805    T   0.4552   0.4167    C       0.0661       0.7971         1.17 
   1                                    rs221031   16524869    C   0.3582   0.3333    T      0.02972       0.8631        1.116 
   1                                  rs12751725   16539577    A   0.2164   0.1667    G        0.163       0.6864        1.381 
   1                                  rs12728772   16539813    T  0.09701        0    C        1.278       0.2583           NA 
   1                                  rs35196193   16577794    T  0.07463        0    C       0.9614       0.3268           NA 
   1                                   rs1008529   16582686    C   0.3209   0.4167    T       0.4578       0.4987       0.6615 
   1                              GSA-rs78593986   16609818    A  0.04478        0    G       0.5603       0.4541           NA 
   1                                  rs11804252   16642849    T   0.2985   0.1667    C       0.9342       0.3338        2.128 
   1                              GSA-rs11260727   16653299    T   0.1194        0    C        1.609       0.2046           NA 
   1                                   rs6603859   16706075    G   0.4552   0.4167    T       0.0661       0.7971         1.17 
   1                                  rs12567262   16720399    G   0.4179      0.5    T       0.3038       0.5815       0.7179 
   1                                 rs139527123   16727305    I   0.1269   0.1667    D       0.1541       0.6946       0.7265 
   1                               chr1-16727364   16727364    A   0.4478   0.3333    T       0.5857       0.4441        1.622 
   1                                   rs7512556   16738963    A   0.2463   0.3333    G       0.4413       0.5065       0.6535 
   1                               GSA-rs4661747   16739953    A   0.3134   0.1667    G        1.127       0.2885        2.283 
   1                              GSA-rs74407262   16745667    A  0.03731        0    G       0.4636       0.4959           NA 
   1                                  rs11260756   16759616    T    0.291   0.3333    C      0.09479       0.7582       0.8211 
   1                                GSA-rs279779   16776804    C   0.4701     0.25    T        2.155       0.1421        2.662 
   1                                  rs79014590   16786935    G  0.08209        0    A        1.065        0.302           NA 
   1                              GSA-rs41269203   16794254    A  0.04478        0    G       0.5603       0.4541           NA 
   1                                 rs181251364   16830792    C   0.0597  0.08333    T       0.1063       0.7444       0.6984 
   1                                    rs696608   16833070    T   0.3881   0.4167    C      0.03787       0.8457       0.8878 
   1                               GSA-rs1765566   17035236    T  0.03731        0    C       0.4636       0.4959           NA 
   1                              GSA-rs59842660   17249542    T  0.05224        0    C       0.6584       0.4171           NA 
   1                                  rs11585710   17276223    T   0.1119   0.1667    C       0.3206       0.5712       0.6303 
   1                               GSA-rs2076606   17281003    T   0.2612   0.3333    C       0.2928       0.5884       0.7071 
   1                                  rs76074825   17284498    C   0.4851   0.6667    T        1.453       0.2281        0.471 
   1                                    rs761423   17301672    G   0.3731      0.5    A       0.7497       0.3866       0.5952 
   1                               GSA-rs2235932   17303589    T   0.4851   0.6667    C        1.453       0.2281        0.471 
   1                                   rs9435730   17305903    G   0.2015   0.1667    A      0.08392       0.7721        1.262 
   1                                   rs2284746   17306675    G   0.4104      0.5    C       0.3631       0.5468       0.6962 
   1                             GSA-rs113445476   17310844    A  0.05224        0    G       0.6584       0.4171           NA 
   1                                   rs2076604   17318065    G   0.2836   0.1667    A       0.7569       0.3843        1.979 
   1                                   rs3738814   17331676    T   0.4627   0.6667    C        1.836       0.1754       0.4306 
   1                                   rs2647168   17340878    A  0.05224  0.08333    G       0.2056       0.6502       0.6063 
   1                                   rs9435672   17342659    T   0.4254   0.5833    G        1.116       0.2907       0.5288 
   1                               GSA-rs2746472   17349830    T  0.06716        0    C       0.8589        0.354           NA 
   1                             seq-rs397516833   17355232    G   0.4478   0.3333    C       0.5857       0.4441        1.622 
   1                                   rs2647158   17361781    C   0.1716   0.1667    T     0.001921        0.965        1.036 
   1                               GSA-rs2647209   17382562    C  0.09701   0.1667    T       0.5796       0.4465       0.5372 
   1                                   rs4920442   17388770    T   0.1642     0.25    C       0.5716       0.4496       0.5893 
   1                                  rs78464635   17390190    A  0.05224  0.08333    G       0.2056       0.6502       0.6063 
   1                                   rs2076599   17395480    C   0.5149   0.4167    T       0.4254       0.5142        1.486 
   1                               GSA-rs2076614   17413459    A   0.2761  0.08333    G        2.126       0.1448        4.196 
   1                                   rs2014725   17417253    A   0.3806     0.25    G        0.806       0.3693        1.843 
   1                                  rs11588995   17417958    T   0.3134   0.3333    C      0.02021       0.8869        0.913 
   1                             GSA-rs116308950   17443614    A  0.03731  0.08333    G       0.5919       0.4417       0.4264 
   1                                   rs1005753   17444769    C   0.4478   0.3333    A       0.5857       0.4441        1.622 
   1                                    rs910223   17459855    A   0.1493   0.3333    G        2.717      0.09929       0.3509 
   1                                  rs12408879   17468135    G    0.194   0.1667    T       0.0532       0.8176        1.204 
   1                                   rs6676100   17469233    G  0.07463        0    A       0.9614       0.3268           NA 
   1                              GSA-rs12091208   17472394    T  0.04478        0    C       0.5603       0.4541           NA 
   1                                   rs6586504   17474127    T   0.2388   0.3333    G       0.5297       0.4667       0.6275 
   1                                  rs11586528   17476090    C   0.1045        0    T        1.387        0.239           NA 
   1                                  rs12085482   17476831    G  0.04478        0    A       0.5603       0.4541           NA 
   1                                   rs4620585   17486722    C   0.3358   0.4167    T       0.3197       0.5718       0.7079 
   1                                  rs72643880   17492147    A   0.1119   0.1667    G       0.3206       0.5712       0.6303 
   1                                   rs2935934   17502941    G   0.3433   0.3333    A     0.004842       0.9445        1.045 
   1                                  rs78358913   17513633    T  0.08955   0.1667    C       0.7555       0.3848       0.4918 
   1                                   rs3003469   17521274    A   0.2612   0.1667    G       0.5201       0.4708        1.768 
   1                              GSA-rs12131067   17526585    C   0.1045  0.08333    A      0.05341       0.8172        1.283 
   1                                   rs2293910   17531582    A   0.1493  0.08333    G       0.3886        0.533         1.93 
   1                                   rs4244377   17532879    A   0.2985   0.1667    G       0.9342       0.3338        2.128 
   1                                   rs2977272   17536952    T   0.3881      0.5    C       0.5764       0.4477       0.6341 
   1                                  rs11203332   17540345    T   0.1269  0.08333    C       0.1931       0.6603        1.598 
   1                                  rs57174497   17541048    G   0.1119  0.08333    A      0.09237       0.7612        1.387 
   1                              GSA-rs34306509   17541728    A  0.03731  0.08333    C       0.5919       0.4417       0.4264 
   1                                   rs2977283   17541949    G   0.2761   0.4167    A        1.062       0.3028        0.534 
   1                                  rs74058978   17543844    A   0.1269   0.1667    G       0.1541       0.6946       0.7265 
   1                              GSA-rs12401313   17545283    C   0.1791   0.1667    T      0.01164       0.9141        1.091 
   1                              GSA-rs12042325   17548261    A   0.0597   0.1667    G        1.975       0.1599       0.3175 
   1                                   rs3003480   17548527    C   0.1343   0.1667    T      0.09743       0.7549       0.7759 
   1                                  rs72646751   17549713    T  0.03731  0.08333    G       0.5919       0.4417       0.4264 
   1                                  rs16823950   17551943    A    0.291   0.1667    C       0.8436       0.3584        2.053 
   1                                   rs2977235   17557178    T    0.403   0.4167    C     0.008561       0.9263        0.945 
   1                               GSA-rs4268393   17559196    C   0.3358   0.4167    T       0.3197       0.5718       0.7079 
   1                                  rs76224925   17560832    A  0.08955        0    G        1.171       0.2792           NA 
   1                                  rs11203339   17560972    T   0.4328   0.4167    C      0.01174       0.9137        1.068 
   1                                  rs61056441   17579538    A   0.0597        0    G       0.7579        0.384           NA 
   1                              GSA-rs78291204   17584749    A   0.4478   0.3333    T       0.5857       0.4441        1.622 
   1                                   rs3750300   17586134    G  0.08955  0.08333    A     0.005251       0.9422        1.082 
   1                                   rs4363467   17586653    T    0.209     0.25    C       0.1109       0.7391       0.7925 
   1                               GSA-rs3003427   17589048    A  0.09701        0    C        1.278       0.2583           NA 
   1                                  rs10888012   17595811    C   0.3881   0.4167    T      0.03787       0.8457       0.8878 
   1                                  rs74705609   17599467    T  0.03731  0.08333    C       0.5919       0.4417       0.4264 
   1                                  rs12037653   17600317    T   0.5075   0.3333    C        1.336       0.2477        2.061 
   1                               GSA-rs2977295   17600437    C   0.1418        0    A        1.956       0.1619           NA 
   1                                   rs2293917   17601083    T   0.3582   0.4167    C       0.1628       0.6866       0.7814 
   1                                   rs7548900   17622654    A   0.3582   0.6667    C        4.432      0.03527       0.2791 
   1                                   rs7411021   17624839    T  0.07463        0    C       0.9614       0.3268           NA 
   1                                   rs2501784   17630193    A   0.4701   0.3333    G       0.8303       0.3622        1.775 
   1                               GSA-rs2477131   17636321    G   0.1567     0.25    A       0.6977       0.4036       0.5575 
   1                              GSA-rs77074876   17645082    G  0.05224        0    A       0.6584       0.4171           NA 
   1                             GSA-rs115457674   17647986    T  0.04478  0.08333    C       0.3587       0.5492       0.5156 
   1                                   rs1748041   17655407    G   0.3209   0.4167    A       0.4578       0.4987       0.6615 
   1                              GSA-rs11203366   17657534    G   0.3806   0.4167    A       0.0606       0.8055       0.8602 
   1                  ilmnseq_rs2301888_ilmndup1   17672730    T   0.4403   0.1667    C         3.39      0.06559        3.933 
   1                                   rs1748012   17682100    G   0.2463   0.4167    A        1.661       0.1975       0.4574 
   1                                   rs1635561   17687027    A   0.2463  0.08333    G        1.637       0.2008        3.594 
   1                                   rs1204890   17694701    C    0.194   0.1667    A       0.0532       0.8176        1.204 
   1                                  rs56085210   17696553    T   0.2761      0.5    C        2.657       0.1031       0.3814 
   1                                   rs6696295   17714864    C   0.3284        0    T         5.64      0.01755           NA 
   1                                  rs12073549   17720545    T    0.194        0    C        2.833      0.09236           NA 
   1                                   rs7538876   17722363    A   0.3358     0.25    G       0.3676       0.5443        1.517 
   1                             GSA-rs115730509   17735869    A  0.05224  0.08333    G       0.2056       0.6502       0.6063 
   1                                 rs113695619   17748188    A  0.06716        0    G       0.8589        0.354           NA 
   1                                   rs1408421   17754767    T   0.3433     0.75    G        7.759     0.005344       0.1742 
   1                                   rs2883272   17773159    A   0.3134        0    G         5.28      0.02157           NA 
   1                               GSA-rs2526822   17778571    G   0.3507   0.1667    T        1.674       0.1958        2.701 
   1                              GSA-rs12078935   17791882    T   0.3955   0.1667    C        2.457        0.117        3.272 
   1                                   rs6689677   17820742    C   0.3657     0.25    A       0.6426       0.4228        1.729 
   1                              GSA-rs75208951   17829454    G   0.0597        0    A       0.7579        0.384           NA 
   1                                   rs2254135   17834742    G   0.3806     0.25    A        0.806       0.3693        1.843 
   1                                   rs2265731   17871605    T  0.08209        0    G        1.065        0.302           NA 
   1                             GSA-rs112722373   17871641    G   0.0597        0    A       0.7579        0.384           NA 
   1                                   rs4920374   17872028    A   0.4776     0.75    G        3.269      0.07062       0.3048 
   1                                  exm2268868   17874843    T   0.3284     0.75    C        8.468     0.003615        0.163 
   1                              GSA-rs77544322   17876478    G  0.03731        0    T       0.4636       0.4959           NA 
   1                                   rs3850724   17878011    A    0.209     0.25    G       0.1109       0.7391       0.7925 
   1                                   rs1408953   17878619    G   0.3134     0.25    A       0.2078       0.6485         1.37 
   1                                  rs12045305   17884518    T  0.05224        0    C       0.6584       0.4171           NA 
   1                                   rs2257032   17894913    T   0.1045  0.08333    C      0.05341       0.8172        1.283 
   1                              GSA-rs72648415   17896945    G  0.03731  0.08333    A       0.5919       0.4417       0.4264 
   1                              GSA-rs61764904   17900574    T  0.02985  0.08333    G       0.9525       0.3291       0.3385 
   1                               GSA-rs7516512   17900974    G   0.1269  0.08333    A       0.1931       0.6603        1.598 
   1                                  rs11203423   17907505    A   0.2836  0.08333    G        2.256       0.1331        4.354 
   1                                  rs12404333   17915833    C   0.2463     0.25    T    0.0008254       0.9771       0.9802 
   1                                   rs4920379   17916382    T   0.4478     0.25    C        1.756       0.1851        2.432 
   1                                  rs10788679   17916962    A   0.3731      0.5    G       0.7497       0.3866       0.5952 
   1                                  rs74059336   17922259    G   0.1194     0.25    A        1.659       0.1977       0.4068 
   1                                  rs12127699   17923518    A   0.0597   0.1667    G        1.975       0.1599       0.3175 
   1                              GSA-rs72648438   17923847    A  0.03731        0    G       0.4636       0.4959           NA 
   1                                  rs80223599   17940361    C  0.08209     0.25    A        3.582      0.05842       0.2683 
   1                              GSA-rs55693639   17949562    T  0.05224        0    C       0.6584       0.4171           NA 
   1                              GSA-rs12562076   17958240    C   0.1418     0.25    T        1.008       0.3155       0.4957 
   1                             GSA-rs112933738   17969534    A   0.4478   0.3333    T       0.5857       0.4441        1.622 
   1                              GSA-rs57466073   17973914    T  0.03731  0.08333    C       0.5919       0.4417       0.4264 
   1                              GSA-rs12121948   17988105    A  0.04478        0    G       0.5603       0.4541           NA 
   1                                  rs35493100   17993120    T   0.1269     0.25    C        1.413       0.2346       0.4359 
   1                              GSA-rs35661751   18010889    T  0.08209        0    G        1.065        0.302           NA 
   1                                   rs1316637   18024794    A   0.4776   0.4167    C       0.1641       0.6854         1.28 
   1                             GSA-rs113654291   18028172    C  0.03731        0    T       0.4636       0.4959           NA 
   1                                  rs12063085   18031533    G   0.1493   0.1667    T      0.02609       0.8717       0.8772 
   1                                  rs12117936   18038796    A   0.1119  0.08333    G      0.09237       0.7612        1.387 
   1                                   rs4920625   18043943    T   0.3284   0.3333    C     0.001235        0.972       0.9778 
   1                                  rs61764946   18045236    G  0.05224   0.1667    A        2.493       0.1143       0.2756 
   1                                   rs4920626   18046287    G   0.1866   0.3333    T         1.49       0.2222       0.4587 
   1                                  rs72925245   18049855    T  0.02985   0.1667    C        5.232      0.02218       0.1538 
   1                                    rs260514   18052645    C   0.0597  0.08333    T       0.1063       0.7444       0.6984 
   1                                   rs2077398   18065643    G   0.1642  0.08333    A       0.5424       0.4614        2.161 
   1                              GSA-rs75983773   18065802    T  0.02985  0.08333    G       0.9525       0.3291       0.3385 
   1                              GSA-rs16830722   18090975    A  0.02239   0.1667    G        6.932     0.008467       0.1145 
   1                                  rs11590632   18091064    C   0.2761   0.3333    T       0.1785       0.6727       0.7629 
   1                              GSA-rs11590138   18091071    C   0.2537   0.1667    A       0.4494       0.5026          1.7 
   1                             GSA-rs113432009   18091841    T  0.07463  0.08333    C      0.01198       0.9128       0.8871 
   1                             GSA-rs115490811   18099954    C  0.05224  0.08333    T       0.2056       0.6502       0.6063 
   1                                   rs4141983   18122009    C   0.2985     0.25    T       0.1247        0.724        1.277 
   1                                   rs1847235   18123957    G   0.1119     0.25    A        1.942       0.1634       0.3782 
   1                                   rs4920642   18128532    C  0.04478  0.08333    T       0.3587       0.5492       0.5156 
   1                                  rs75114496   18128865    C  0.06716   0.1667    T        1.565       0.2109         0.36 
   1                                    rs561698   18135882    T   0.4104   0.4167    C      0.00176       0.9665       0.9747 
   1                                   rs7545559   18158156    T  0.03731  0.08333    C       0.5919       0.4417       0.4264 
   1                                    rs495347   18163922    G   0.2537      0.5    A        3.358      0.06688         0.34 
   1                                    rs491778   18164285    A   0.2239   0.4167    G        2.246        0.134       0.4038 
   1                                    rs589621   18179691    A   0.2985   0.1667    G       0.9342       0.3338        2.128 
   1                                    rs697760   18179816    T    0.209  0.08333    G        1.092        0.296        2.906 
   1                                    rs529557   18183104    A  0.09701        0    G        1.278       0.2583           NA 
   1                                    rs527955   18183234    T   0.2463  0.08333    C        1.637       0.2008        3.594 
   1                                   rs2008310   18183580    A   0.4403      0.5    G       0.1589       0.6901       0.7867 
   1                                    rs615917   18190225    C   0.4254   0.4167    T     0.003417       0.9534        1.036 
   1                                    rs542963   18195801    A   0.3657  0.08333    G        3.899      0.04832        6.341 
   1                                  rs11203223   18196800    G   0.1567   0.3333    T        2.421       0.1197       0.3717 
   1                                  rs12048276   18210585    A  0.05224   0.1667    G        2.493       0.1143       0.2756 
   1                                    rs597865   18212230    T  0.08209   0.1667    C       0.9713       0.3244       0.4472 
   1                                  rs76790996   18212548    A  0.06716   0.1667    G        1.565       0.2109         0.36 
   1                                    rs579987   18212704    T   0.3507   0.4167    C       0.2087       0.6478       0.7563 
   1                                    rs675992   18214760    A   0.4478     0.25    G        1.756       0.1851        2.432 
   1                                  rs12037123   18225521    T  0.07463  0.08333    C      0.01198       0.9128       0.8871 
   1                                GSA-rs620547   18231349    T    0.403      0.5    C       0.4282       0.5129        0.675 
   1                              GSA-rs12072988   18232725    T   0.3284   0.4167    G       0.3852       0.5348       0.6844 
   1                                   rs6686929   18244707    C      0.5   0.3333    T        1.225       0.2684            2 
   1                               GSA-rs2210811   18247926    T  0.07463        0    G       0.9614       0.3268           NA 
   1                                    rs594011   18264738    G   0.4179      0.5    A       0.3038       0.5815       0.7179 
   1                                   rs1150903   18271748    G   0.0597        0    T       0.7579        0.384           NA 
   1                                    rs661977   18272751    T   0.4179      0.5    C       0.3038       0.5815       0.7179 
   1                              GSA-rs11203243   18274419    A   0.4254   0.3333    G       0.3836       0.5357        1.481 
   1                                  rs72922908   18275316    T   0.1194     0.25    C        1.659       0.1977       0.4068 
   1                                    rs659810   18277480    G  0.05224   0.1667    A        2.493       0.1143       0.2756 
   1                                   rs1192579   18283857    G   0.1567     0.25    A       0.6977       0.4036       0.5575 
   1                                   rs2095842   18297407    C   0.1642  0.08333    T       0.5424       0.4614        2.161 
   1                                   rs1192607   18310576    T   0.1119  0.08333    C      0.09237       0.7612        1.387 
   1                               GSA-rs6685120   18311140    A   0.4254   0.4167    G     0.003417       0.9534        1.036 
   1                             GSA-rs116227592   18320809    T   0.0597  0.08333    C       0.1063       0.7444       0.6984 
   1                                   rs1192614   18325601    T   0.1194        0    C        1.609       0.2046           NA 
   1                                   rs1192616   18327209    A   0.3955   0.1667    G        2.457        0.117        3.272 
   1                              GSA-rs56247212   18329802    A   0.0597        0    G       0.7579        0.384           NA 
   1                                   rs1192610   18331242    G   0.4552      0.5    A      0.08893       0.7655       0.8356 
   1                                   rs6678740   18335916    G   0.1194        0    A        1.609       0.2046           NA 
   1                                  rs75858898   18337345    T   0.1418  0.08333    C       0.3184       0.5726        1.817 
   1                                  rs17472583   18340025    A   0.3134   0.4167    G       0.5377       0.4634       0.6391 
   1                                  rs75906653   18349637    T  0.02239        0    C       0.2743       0.6005           NA 
   1                                   rs2355462   18352458    C   0.1716   0.1667    T     0.001921        0.965        1.036 
   1                                  rs78638755   18354498    A  0.03731  0.08333    G       0.5919       0.4417       0.4264 
   1                             GSA-rs115108347   18354566    C  0.04478        0    T       0.5603       0.4541           NA 
   1                              GSA-rs12034254   18373009    T   0.2836   0.1667    C       0.7569       0.3843        1.979 
   1                                   rs1031567   18377790    A   0.4701   0.4167    G       0.1266        0.722        1.242 
   1                                  rs28706697   18383669    G   0.2985   0.3333    A      0.06344       0.8011       0.8511 
   1                                  rs34983277   18388575    A  0.05224  0.08333    G       0.2056       0.6502       0.6063 
   1                              GSA-rs75094105   18391816    T  0.02985  0.08333    C       0.9525       0.3291       0.3385 
   1                                   rs4920421   18392608    T   0.1343  0.08333    C        0.253        0.615        1.707 
   1                              GSA-rs77749228   18420275    A  0.05224   0.1667    G        2.493       0.1143       0.2756 
   1                                   rs9804128   18425011    G    0.306   0.3333    A      0.03868       0.8441       0.8817 
   1                              GSA-rs74056283   18426017    A  0.04478        0    G       0.5603       0.4541           NA 
   1                                  rs12740505   18427031    A   0.4552   0.4167    G       0.0661       0.7971         1.17 
   1                              GSA-rs74736803   18429611    A  0.02239   0.1667    G        6.932     0.008467       0.1145 
   1                                  rs11806559   18434981    C   0.1269   0.1667    T       0.1541       0.6946       0.7265 
   1                                   rs4920295   18438239    A   0.3507   0.4167    C       0.2087       0.6478       0.7563 
   1                                  rs56169608   18439991    A   0.4701   0.3333    G       0.8303       0.3622        1.775 
   1                                  rs12047174   18445939    A   0.3507   0.3333    G      0.01469       0.9035         1.08 
   1                                  rs12735521   18450321    T   0.2761   0.1667    C        0.674       0.4117        1.907 
   1                             GSA-rs115543583   18458104    A   0.4478   0.3333    T       0.5857       0.4441        1.622 
   1                                  rs12119524   18459405    A   0.2164     0.25    G      0.07258       0.7876       0.8286 
   1                               GSA-rs2005010   18467153    C   0.4627     0.25    T        2.017       0.1555        2.583 
   1                               GSA-rs2005334   18467265    A   0.1866  0.08333    G       0.8019       0.3705        2.523 
   1                                    rs876032   18468093    A   0.1642  0.08333    G       0.5424       0.4614        2.161 
   1                              GSA-rs10907331   18471278    A   0.4627   0.1667    G         3.92      0.04771        4.306 
   1                                   rs9329469   18473343    C  0.02239        0    T       0.2743       0.6005           NA 
   1                              GSA-rs72655121   18475788    A  0.02985  0.08333    G       0.9525       0.3291       0.3385 
   1                                  rs11261097   18476084    A    0.194  0.08333    G       0.8954        0.344        2.648 
   1                                  rs12564645   18479417    C   0.2388   0.6667    T        10.14     0.001454       0.1569 
   1                                  rs11800573   18484005    A   0.1343   0.1667    G      0.09743       0.7549       0.7759 
   1                                   rs9662108   18487992    A   0.1866     0.25    G       0.2859       0.5929       0.6881 
   1                              GSA-rs74055922   18489557    T  0.04478        0    G       0.5603       0.4541           NA 
   1                                   rs4920299   18489949    T    0.306     0.25    C       0.1639       0.6856        1.323 
   1                                   rs4920304   18490595    A    0.306   0.3333    G      0.03868       0.8441       0.8817 
   1                                   rs4920447   18495745    C   0.3358     0.25    T       0.3676       0.5443        1.517 
   1                                  rs10907288   18499322    C   0.2761   0.3333    T       0.1785       0.6727       0.7629 
   1                                  rs11260946   18499884    T   0.4179   0.3333    C       0.3255       0.5683        1.436 
   1                              GSA-rs16861661   18501459    G  0.02985        0    A       0.3683       0.5439           NA 
   1                                  rs56206274   18505230    G   0.4179      0.5    A       0.3038       0.5815       0.7179 
   1                              GSA-rs75863039   18506689    A  0.02985     0.25    G        11.69     0.000627      0.09231 
   1                              GSA-rs12750449   18511260    T  0.04478        0    G       0.5603       0.4541           NA 
   1                                    rs921850   18512629    T  0.04478        0    C       0.5603       0.4541           NA 
   1                                   rs1539051   18516989    C   0.3582   0.6667    T        4.432      0.03527       0.2791 
   1                                    rs767654   18521689    C   0.3358     0.25    T       0.3676       0.5443        1.517 
   1                                  rs12023073   18521755    C   0.3358  0.08333    T        3.254      0.07127        5.562 
   1                               GSA-rs4920459   18527213    G   0.4851   0.5833    A       0.4254       0.5142       0.6729 
   1                                   rs4920460   18527267    T   0.1493  0.08333    C       0.3886        0.533         1.93 
   1                                   rs1033190   18528848    T   0.2388        0    G         3.67       0.0554           NA 
   1                                   rs4920461   18533281    A   0.1269   0.3333    G        3.813      0.05087       0.2906 
   1                                  rs11260958   18543784    T   0.3582  0.08333    C        3.732      0.05338         6.14 
   1                             GSA-rs114303605   18554533    T  0.02985        0    C       0.3683       0.5439           NA 
   1                                  rs17436172   18556959    A   0.5149   0.4167    G       0.4254       0.5142        1.486 
   1                              GSA-rs12041734   18561590    C   0.3209     0.25    T       0.2565       0.6125        1.418 
   1                                  exm2264991   18563889    A   0.1045   0.1667    G       0.4365       0.5088       0.5833 
   1                                    rs872730   18570206    T   0.2687   0.1667    C        0.595       0.4405        1.837 
   1                                    rs109490   18572901    T   0.2313     0.25    C      0.02146       0.8835       0.9029 
   1                                  rs77760508   18577977    T  0.02985        0    G       0.3683       0.5439           NA 
   1                                  rs72932935   18582222    T  0.08209  0.08333    C    0.0002259        0.988       0.9837 
   1                                    rs223188   18585845    T   0.1567   0.1667    C     0.008216       0.9278       0.9292 
   1                                    rs402642   18586815    C   0.3955   0.3333    T        0.179       0.6723        1.309 
   1                               GSA-rs4920468   18597809    A  0.04478  0.08333    G       0.3587       0.5492       0.5156 
   1                               GSA-rs4083984   18601875    G   0.2239     0.25    A      0.04295       0.8358       0.8654 
   1                                  rs12732186   18610172    C   0.3657   0.4167    T       0.1229       0.7259       0.8071 
   1                                  rs12134352   18631175    C   0.3507     0.25    T       0.4964       0.4811        1.621 
   1                                   rs4920474   18643247    C    0.209     0.25    T       0.1109       0.7391       0.7925 
   1                                   rs4920477   18643632    T  0.09701        0    C        1.278       0.2583           NA 
   1                                   rs1266679   18652117    C   0.2687   0.3333    T       0.2316       0.6303       0.7347 
   1                              GSA-rs59004454   18654235    G  0.01493  0.08333    T        2.561       0.1095       0.1667 
   1                                    rs851444   18657450    A   0.5224   0.3333    G        1.575       0.2095        2.188 
   1                                    rs550351   18676399    A   0.4403      0.5    C       0.1589       0.6901       0.7867 
   1                                    rs555115   18676961    A    0.194  0.08333    G       0.8954        0.344        2.648 
   1                                    rs539132   18680330    C   0.1343  0.08333    T        0.253        0.615        1.707 
   1                                  rs10489573   18685202    T   0.2537     0.25    C    0.0008105       0.9773         1.02 
   1                                   rs4920485   18689252    G   0.3284   0.4167    A       0.3852       0.5348       0.6844 
   1                              GSA-rs35250542   18692905    A   0.2985     0.25    G       0.1247        0.724        1.277 
   1                                  rs12123650   18694036    A    0.291   0.4167    G       0.8255       0.3636       0.5747 
   1                                    rs882916   18696215    T   0.2836     0.25    C       0.0615       0.8041        1.188 
   1                                  rs12566510   18705694    G  0.06716        0    A       0.8589        0.354           NA 
   1                                   rs7538502   18709741    C   0.4478   0.4167    T      0.04311       0.8355        1.135 
   1                                  rs11809479   18712161    T   0.1493   0.1667    C      0.02609       0.8717       0.8772 
   1                                  rs12040552   18714272    T  0.07463        0    C       0.9614       0.3268           NA 
   1                                   rs7538442   18716278    G   0.2985   0.4167    A       0.7212       0.3958       0.5957 
   1                                   rs1336129   18722491    G   0.2313     0.25    A      0.02146       0.8835       0.9029 
   1                                  rs11810587   18722692    C  0.09701        0    T        1.278       0.2583           NA 
   1                                   rs1533622   18722846    T   0.2388   0.3333    C       0.5297       0.4667       0.6275 
   1                               GSA-rs7512723   18728581    T   0.4328   0.4167    C      0.01174       0.9137        1.068 
   1                                   rs6660946   18733555    G   0.2388     0.25    A     0.007572       0.9307       0.9412 
   1                                   rs9662941   18736536    A   0.2164   0.1667    G        0.163       0.6864        1.381 
   1                                    rs869080   18751864    C   0.2836   0.3333    T        0.133       0.7153       0.7917 
   1                                  rs59725799   18766272    T   0.2015   0.1667    C      0.08392       0.7721        1.262 
   1                                   rs2946523   18767791    C   0.4552   0.6667    T        1.976       0.1599       0.4178 
   1                                   rs3007722   18768011    C   0.1791        0    T        2.572       0.1088           NA 
   1                                  rs12408368   18769575    T   0.1567     0.25    C       0.6977       0.4036       0.5575 
   1                                   rs2992746   18776939    G   0.1866   0.1667    A      0.02894       0.8649        1.147 
   1                                   rs4920497   18781486    G   0.3731   0.1667    A        2.047       0.1525        2.976 
   1                             GSA-rs113166554   18784198    A  0.02985        0    G       0.3683       0.5439           NA 
   1                                  rs10907312   18785466    G   0.3806   0.5833    A        1.891       0.1691       0.4389 
   1                               GSA-rs6692242   18789789    T  0.04478        0    C       0.5603       0.4541           NA 
   1                              GSA-rs12144656   18792300    T   0.1866  0.08333    C       0.8019       0.3705        2.523 
   1                              GSA-rs57323626   18796301    C   0.1567   0.1667    A     0.008216       0.9278       0.9292 
   1                                   rs3007730   18797100    G  0.07463   0.1667    T        1.237       0.2661       0.4032 
   1                                  rs11261017   18805328    C   0.4851   0.6667    T        1.453       0.2281        0.471 
   1                                   rs2992756   18807339    G   0.4478   0.5833    A       0.8152       0.3666       0.5792 
   1                   ilmnseq_rs872355_ilmndup1   18812176    A   0.3582      0.5    G       0.9501       0.3297       0.5581 
   1                                  rs11577512   18814596    A   0.4104   0.5833    G        1.347       0.2457       0.4973 
   1                                   rs4531264   18816616    C   0.1045  0.08333    T      0.05341       0.8172        1.283 
   1                                  rs10907314   18817181    A   0.4627   0.4167    G      0.09394       0.7592        1.206 
   1                                   rs6679160   18818701    A   0.1567   0.1667    G     0.008216       0.9278       0.9292 
   1                                  rs12029756   18822818    T  0.03731  0.08333    C       0.5919       0.4417       0.4264 
   1                             GSA-rs183946229   18834042    A   0.4478   0.3333    T       0.5857       0.4441        1.622 
   1                                   rs2883890   18835437    T   0.1418  0.08333    C       0.3184       0.5726        1.817 
   1                             GSA-rs115017518   18838950    T  0.03731        0    G       0.4636       0.4959           NA 
   1                               GSA-rs2745302   18839126    A   0.4403   0.6667    G        2.273       0.1317       0.3933 
   1                                   rs2294656   18839394    A   0.2313   0.4167    G        2.036       0.1536       0.4214 
   1                              GSA-rs61760681   18841755    T  0.09701  0.08333    G      0.02378       0.8774        1.182 
   1                               GSA-rs2816022   18845143    T   0.1194   0.1667    C       0.2276       0.6333        0.678 
   1                              GSA-rs74587880   18847892    T  0.03731        0    C       0.4636       0.4959           NA 
   1                                   rs2816025   18851113    T    0.403      0.5    G       0.4282       0.5129        0.675 
   1                              GSA-rs72648734   18854369    A  0.04478   0.1667    G        3.159      0.07549       0.2344 
   1                                   rs4920513   18861128    C   0.2836   0.4167    T       0.9388       0.3326       0.5542 
   1                                  rs68124995   18864374    T   0.1866     0.25    C       0.2859       0.5929       0.6881 
   1                                  rs60025631   18870356    G  0.03731   0.1667    A        4.037      0.04451       0.1938 
   1                                  rs57175052   18872090    A  0.05224        0    G       0.6584       0.4171           NA 
   1                                   rs2745327   18876408    T   0.2239     0.25    C      0.04295       0.8358       0.8654 
   1                                  rs10907320   18882489    A   0.1642   0.1667    G    0.0004962       0.9822       0.9821 
   1                                   rs2816048   18893763    T   0.4254      0.5    C         0.25        0.617       0.7403 
   1                                  rs76644082   18894409    A   0.1045     0.25    G        2.267       0.1322         0.35 
   1                              GSA-rs72648755   18896025    T   0.0597        0    C       0.7579        0.384           NA 
   1                               GSA-rs1003519   18896214    A  0.03731        0    C       0.4636       0.4959           NA 
   1                                   rs2816065   18914423    C   0.4403      0.5    T       0.1589       0.6901       0.7867 
   1                                  rs10907324   18937839    G   0.3657      0.5    A       0.8464       0.3576       0.5765 
   1                                   rs1339062   18978482    T   0.4925     0.25    C        2.599       0.1069        2.912 
   1                                    rs742071   18979874    T   0.4179   0.5833    G        1.229       0.2677       0.5128 
   1                                  rs11576839   19003593    C  0.06716   0.1667    T        1.565       0.2109         0.36 
   1                                   rs2743208   19017855    G   0.1269        0    A        1.723       0.1893           NA 
   1                                    rs585075   19021373    G   0.3433   0.1667    A        1.557       0.2121        2.614 
   1                                   rs2743201   19027239    C   0.2239   0.3333    T       0.7386       0.3901       0.5769 
   1                              GSA-rs76601718   19030005    G  0.05224        0    A       0.6584       0.4171           NA 
   1                             GSA-rs117669918   19031483    C  0.02239     0.25    T        14.48    0.0001417       0.0687 
   1                                    rs589463   19033575    T   0.2015   0.5833    C        8.989     0.002716       0.1802 
   1                                    rs682616   19034509    G   0.1119  0.08333    A      0.09237       0.7612        1.387 
   1                                  rs61539718   19043062    G    0.209   0.1667    T       0.1206       0.7283        1.321 
   1                                   rs2236822   19046042    T   0.1567     0.25    C       0.6977       0.4036       0.5575 
   1                                    rs851124   19046188    A   0.3284   0.5833    G         3.15      0.07592       0.3492 
   1                                    rs742078   19049384    C    0.291   0.6667    A        7.119     0.007628       0.2053 
   1                                   rs2236817   19049615    T  0.05224   0.1667    G        2.493       0.1143       0.2756 
   1                                  rs34040356   19054127    A  0.07463  0.08333    G      0.01198       0.9128       0.8871 
   1                                  rs17352351   19057553    T    0.291   0.3333    C      0.09479       0.7582       0.8211 
   1                                   rs9439731   19059471    T   0.4627   0.8333    C        6.053      0.01388       0.1722 
   1                              GSA-rs77246635   19080849    C  0.02985  0.08333    T       0.9525       0.3291       0.3385 
   1                                    rs669138   19088899    G    0.291     0.25    A      0.09055       0.7635        1.232 
   1                              GSA-rs79682762   19092477    C  0.02239   0.1667    T        6.932     0.008467       0.1145 
   1                                  rs76978453   19093325    T  0.08955        0    C        1.171       0.2792           NA 
   1                                   rs6603908   19100057    T  0.03731   0.1667    C        4.037      0.04451       0.1938 
   1                                   rs4920344   19104381    A   0.0597   0.1667    G        1.975       0.1599       0.3175 
   1                                  rs12565650   19108355    A   0.2463   0.1667    G       0.3829       0.5361        1.634 
   1                                   rs4920348   19111794    C  0.02985   0.1667    T        5.232      0.02218       0.1538 
   1                                  rs77338647   19113524    A  0.04478   0.1667    G        3.159      0.07549       0.2344 
   1                                   rs7549129   19119606    T  0.08209     0.25    C        3.582      0.05842       0.2683 
   1                                   rs7533384   19119851    A   0.2015     0.25    G       0.1587       0.6903        0.757 
   1                                  rs12566799   19123033    A  0.07463   0.1667    G        1.237       0.2661       0.4032 
   1                                   rs4920352   19126626    A  0.05224  0.08333    C       0.2056       0.6502       0.6063 
   1                                  rs55962532   19128884    G   0.3358   0.4167    A       0.3197       0.5718       0.7079 
   1                                   rs4074733   19130827    C   0.2015   0.1667    T      0.08392       0.7721        1.262 
   1                                   rs4074734   19131001    T   0.3582      0.5    C       0.9501       0.3297       0.5581 
   1                                   rs7418296   19131080    A   0.2313   0.4167    G        2.036       0.1536       0.4214 
   1                                   rs7417542   19135214    A   0.3657   0.5833    G        2.207       0.1374       0.4118 
   1                                  rs12022448   19136231    T   0.4328   0.1667    C        3.223       0.0726        3.816 
   1                                  rs12125880   19147761    A   0.4403   0.6667    G        2.273       0.1317       0.3933 
   1                                  rs72651824   19150875    T   0.2313        0    C        3.524      0.06047           NA 
   1                              GSA-rs72651826   19152760    G   0.3507  0.08333    A        3.569      0.05887        5.943 
   1                             GSA-rs115361338   19153362    A  0.08209  0.08333    C    0.0002259        0.988       0.9837 
   1                                  rs80339882   19160683    T  0.03731  0.08333    C       0.5919       0.4417       0.4264 
   1                                  rs12035855   19163075    G    0.291   0.3333    T      0.09479       0.7582       0.8211 
   1                                   rs6662276   19166893    T  0.05224        0    C       0.6584       0.4171           NA 
   1                                   rs3935570   19167371    T   0.2313      0.5    G        4.202      0.04039        0.301 
   1                                   rs7534618   19170078    G   0.2537   0.5833    T        5.924      0.01493       0.2429 
   1                                   rs6666162   19176531    A    0.291  0.08333    G        2.389       0.1222        4.516 
   1                                  rs28610043   19178599    A  0.08209        0    G        1.065        0.302           NA 
   1                                   rs4920566   19179824    G   0.4104   0.3333    A        0.272        0.602        1.392 
   1                                  rs35454886   19181947    A   0.1343  0.08333    G        0.253        0.615        1.707 
   1                                  rs11486195   19187131    T   0.5299   0.6667    C       0.8303       0.3622       0.5635 
   1                                   rs9662598   19191326    A   0.3433      0.5    G         1.18       0.2774       0.5227 
   1                             GSA-rs117034765   19192501    A  0.03731        0    G       0.4636       0.4959           NA 
   1                                 GSA-rs14311   19198627    A   0.2537   0.5833    G        5.924      0.01493       0.2429 
   1                               GSA-rs2230710   19199304    A  0.01493        0    G       0.1816         0.67           NA 
   1                               GSA-rs6695033   19201919    C  0.02985  0.08333    T       0.9525       0.3291       0.3385 
   1                                   rs2230707   19202896    C   0.4851      0.5    T     0.009821       0.9211        0.942 
   1                                  1:19203997   19203997    C   0.3582      0.5    G       0.9501       0.3297       0.5581 
   1                                  rs28441017   19206334    A    0.209        0    G        3.102      0.07817           NA 
   1                                   rs7365362   19210816    C   0.2612  0.08333    T        1.875       0.1709        3.889 
   1                                   rs4911985   19215440    G   0.2239      0.5    A         4.52       0.0335       0.2885 
   1                                  1:19217693   19217693    A   0.4552   0.3333    T       0.6625       0.4157        1.671 
   1                               GSA-rs2295227   19231017    G  0.04478  0.08333    A       0.3587       0.5492       0.5156 
   1                                   rs6673711   19235517    C   0.2388   0.4167    T        1.841       0.1748       0.4392 
   1                              GSA-rs28489396   19239416    A   0.1269        0    C        1.723       0.1893           NA 
   1                                   rs2024726   19239895    A  0.02985  0.08333    G       0.9525       0.3291       0.3385 
   1                                   rs4912056   19244678    T   0.2015   0.4167    C         2.98      0.08432       0.3533 
   1                                  rs28677055   19246539    A   0.1791  0.08333    G       0.7118       0.3988          2.4 
   1                                  rs74973887   19251434    A  0.05224  0.08333    G       0.2056       0.6502       0.6063 
   1                                   rs6674337   19255754    A   0.1791  0.08333    G       0.7118       0.3988          2.4 
   1                              GSA-rs16862387   19258723    G   0.4403      0.5    A       0.1589       0.6901       0.7867 
   1                                    rs992660   19261241    A   0.3806   0.4167    G       0.0606       0.8055       0.8602 
   1                                   rs4912087   19263783    A   0.1493   0.1667    G      0.02609       0.8717       0.8772 
   1                                   rs2024727   19274525    C   0.1269   0.1667    T       0.1541       0.6946       0.7265 
   1                                   rs4912013   19284564    C   0.4701      0.5    T      0.03937       0.8427       0.8873 
   1                              GSA-rs28408478   19287138    T  0.06716  0.08333    C      0.04513       0.8318        0.792 
   1                                  rs16862410   19293290    T   0.3433   0.4167    C       0.2609       0.6095       0.7318 
   1                                   rs7529375   19302972    T    0.403      0.5    C       0.4282       0.5129        0.675 
   1                              GSA-rs75934098   19307956    C  0.03731        0    T       0.4636       0.4959           NA 
   1                                  rs74371853   19308075    A  0.05224        0    G       0.6584       0.4171           NA 
   1                                   rs7531834   19344501    A    0.209   0.1667    G       0.1206       0.7283        1.321 
   1                                  rs12410383   19373360    T  0.05224   0.1667    C        2.493       0.1143       0.2756 
   1                               GSA-rs4912036   19376017    A   0.4254   0.4167    G     0.003417       0.9534        1.036 
   1                               GSA-rs7527580   19378508    A  0.03731        0    G       0.4636       0.4959           NA 
   1                                   rs4911972   19383877    C   0.2164   0.1667    A        0.163       0.6864        1.381 
   1                              GSA-rs77894461   19385772    T  0.05224        0    C       0.6584       0.4171           NA 
   1                                  rs12123383   19386585    C   0.2612  0.08333    A        1.875       0.1709        3.889 
   1                              GSA-rs76851085   19392203    A  0.04478        0    G       0.5603       0.4541           NA 
   1                                  rs34114464   19393531    C   0.2388   0.1667    T       0.3208       0.5711        1.569 
   1                                   rs2146866   19405237    T   0.3881     0.25    C       0.8941       0.3444        1.902 
   1                                  rs12164540   19408380    C   0.4552      0.5    T      0.08893       0.7655       0.8356 
   1                              GSA-rs34627121   19422191    A  0.03731  0.08333    G       0.5919       0.4417       0.4264 
   1                              GSA-rs79812602   19433669    T  0.05224   0.1667    G        2.493       0.1143       0.2756 
   1                                   rs1009806   19500551    C   0.2985   0.5833    T        4.093      0.04306        0.304 
   1                                  rs78138248   19555594    T  0.04478        0    G       0.5603       0.4541           NA 
   1                               GSA-rs3762395   19556408    C   0.1194        0    T        1.609       0.2046           NA 
   1                                 rs149861361   19557348    G   0.4478   0.3333    C       0.5857       0.4441        1.622 
   1                                  rs16862632   19563900    G  0.08955        0    T        1.171       0.2792           NA 
   1                               GSA-rs2273046   19566296    C   0.2388      0.5    T        3.903      0.04821       0.3137 
   1                               GSA-rs2294942   19578192    G   0.4328     0.25    A        1.514       0.2186        2.289 
   1                                  rs76434038   19583294    A  0.04478        0    G       0.5603       0.4541           NA 
   1                                   rs1126682   19583636    T   0.1418   0.1667    C      0.05534        0.814       0.8261 
   1                               GSA-rs1042380   19584004    A   0.2313        0    G        3.524      0.06047           NA 
   1                                   rs7527253   19593199    C   0.2015  0.08333    T       0.9921       0.3192        2.776 
   1                             GSA-rs116049134   19593748    C  0.03731        0    A       0.4636       0.4959           NA 
   1                                   rs4912064   19602979    T   0.1418  0.08333    G       0.3184       0.5726        1.817 
   1                                  rs12407355   19627876    C    0.291   0.5833    T         4.36      0.03679       0.2932 
   1                                  rs12132200   19627931    T   0.1866     0.25    C       0.2859       0.5929       0.6881 
   1                                   rs1043657   19635011    A   0.1194        0    G        1.609       0.2046           NA 
   1                                  rs77957193   19637248    C  0.06716   0.1667    T        1.565       0.2109         0.36 
   1                                    rs859218   19640676    A   0.3507   0.4167    G       0.2087       0.6478       0.7563 
   1                                   rs2073098   19642326    T   0.3209   0.1667    C        1.229       0.2677        2.363 
   1                                   rs4912069   19645673    A    0.291   0.4167    G       0.8255       0.3636       0.5747 
   1                               GSA-rs3790775   19650220    A   0.1866   0.1667    G      0.02894       0.8649        1.147 
   1                                  rs41264079   19652874    A   0.1716  0.08333    G       0.6253       0.4291        2.279 
   1                                GSA-rs214336   19678473    A   0.3582   0.4167    C       0.1628       0.6866       0.7814 
   1                                    rs214339   19680391    A   0.1567   0.1667    G     0.008216       0.9278       0.9292 
   1                                  rs12751502   19680532    T   0.2463   0.3333    C       0.4413       0.5065       0.6535 
   1                                    rs873362   19685029    G   0.4552      0.5    A      0.08893       0.7655       0.8356 
   1                              GSA-rs78475593   19697237    A  0.02985  0.08333    G       0.9525       0.3291       0.3385 
   1                               GSA-rs7513800   19725033    A   0.3657     0.25    G       0.6426       0.4228        1.729 
   1                                  rs12026907   19738518    T   0.3657   0.3333    C      0.04981       0.8234        1.153 
   1                                  rs12754186   19766326    T   0.1791  0.08333    G       0.7118       0.3988          2.4 
   1                              GSA-rs10492998   19772847    T   0.1343   0.1667    C      0.09743       0.7549       0.7759 
   1                                   rs4912096   19775113    C    0.291   0.4167    T       0.8255       0.3636       0.5747 
   1                                  rs79308175   19775375    A  0.03731        0    G       0.4636       0.4959           NA 
   1                                   rs4481878   19791086    C   0.2612   0.4167    A        1.338       0.2473       0.4949 
   1                               GSA-rs4912100   19798007    G   0.4851   0.1667    A        4.497      0.03396         4.71 
   1                                  rs11580551   19806031    T   0.3881   0.1667    C        2.316        0.128        3.171 
   1                                  exm2259924   19806692    G  0.05224  0.08333    T       0.2056       0.6502       0.6063 
   1                                   rs6669110   19809002    C   0.4776      0.5    A      0.02212       0.8818       0.9143 
   1                                   rs6703356   19809066    A   0.4254   0.4167    G     0.003417       0.9534        1.036 
   1                                  rs10917461   19809758    A   0.2015  0.08333    C       0.9921       0.3192        2.776 
   1                                  rs66657441   19811652    A   0.1045   0.1667    C       0.4365       0.5088       0.5833 
   1                                  rs60523880   19819174    A   0.1493   0.1667    C      0.02609       0.8717       0.8772 
   1                                   rs2314146   19824008    A      0.5   0.3333    G        1.225       0.2684            2 
   1                                  rs11807599   19831939    T   0.1716   0.3333    C         1.91       0.1669       0.4144 
   1                                  rs12138950   19839115    C   0.1343     0.25    A        1.197        0.274       0.4655 
   1                                  rs10917468   19843354    C   0.2313     0.25    T      0.02146       0.8835       0.9029 
   1                                  rs10917477   19861106    G   0.4478   0.4167    A      0.04311       0.8355        1.135 
   1                                   rs4912126   19881386    T   0.5149     0.25    C        3.093      0.07865        3.185 
   1                                   rs1572823   19889959    A   0.2015   0.4167    G         2.98      0.08432       0.3533 
   1                                   rs1770489   19945189    G   0.2164   0.1667    A        0.163       0.6864        1.381 
   1                                   rs1320978   19947973    T   0.4925   0.4167    C       0.2538       0.6144        1.359 
   1                                   rs2281237   19953165    T   0.1269        0    C        1.723       0.1893           NA 
   1                                    rs880554   19954014    T   0.2687   0.4167    G        1.195       0.2744       0.5143 
   1                               GSA-rs7523079   19962874    C   0.1791        0    T        2.572       0.1088           NA 
   1                                   rs2745241   19974981    T   0.3134   0.1667    G        1.127       0.2885        2.283 
   1                                   rs3790743   19975210    A   0.3507   0.3333    G      0.01469       0.9035         1.08 
   1                                   rs1115163   19976782    G   0.3881     0.25    A       0.8941       0.3444        1.902 
   1                              GSA-rs55976853   19982352    A  0.06716        0    C       0.8589        0.354           NA 
   1                              GSA-rs72961731   19985080    T  0.04478        0    C       0.5603       0.4541           NA 
   1                              GSA-rs67414466   19989110    T   0.4478   0.4167    G      0.04311       0.8355        1.135 
   1                                 rs149505172   19992511    A   0.4478   0.3333    T       0.5857       0.4441        1.622 
   1                                 rs115080938   19998903    A   0.3582     0.25    C       0.5674       0.4513        1.674 
   1                                   rs6699866   19999645    A   0.2687     0.25    C      0.01958       0.8887        1.102 
   1                                      rs9064   20008880    C   0.3209     0.25    A       0.2565       0.6125        1.418 
   1                                   rs3748748   20018195    A   0.2239   0.3333    G       0.7386       0.3901       0.5769 
   1                                   rs1883567   20020466    T   0.2313   0.1667    G       0.2634       0.6078        1.505 
   1                               GSA-rs4515815   20020994    C      0.5      0.5    T            0            1            1 
   1                                   rs7547898   20026758    T    0.403   0.4167    C     0.008561       0.9263        0.945 
   1                                   rs4912147   20026962    T    0.403      0.5    C       0.4282       0.5129        0.675 
   1                                  rs10917520   20027049    C   0.4403   0.4167    A      0.02498       0.8744        1.101 
   1                              GSA-rs10737480   20027423    G   0.3881   0.3333    T       0.1395       0.7088        1.268 
   1                                  rs74056973   20027538    T  0.02985   0.1667    C        5.232      0.02218       0.1538 
   1                                  rs10917522   20032226    A   0.3433     0.25    G       0.4298       0.5121        1.568 
   1                                   rs4912019   20036890    C   0.3881   0.4167    T      0.03787       0.8457       0.8878 
   1                                  rs35721361   20037489    G   0.2687   0.3333    T       0.2316       0.6303       0.7347 
   1                                   rs3929669   20052348    T   0.1343   0.1667    C      0.09743       0.7549       0.7759 
   1                                   rs4486471   20056631    C   0.4104      0.5    T       0.3631       0.5468       0.6962 
   1                               GSA-rs4912149   20057169    C  0.06716        0    T       0.8589        0.354           NA 
   1                                   rs6696124   20058523    A   0.5224   0.5833    G       0.1641       0.6854       0.7812 
   1                                  rs11801111   20060965    G  0.03731  0.08333    A       0.5919       0.4417       0.4264 
   1                                   rs1002103   20061862    T  0.08955        0    C        1.171       0.2792           NA 
   1                              GSA-rs36123805   20069672    T  0.05224        0    C       0.6584       0.4171           NA 
   1                              GSA-rs75792533   20069775    T  0.04478        0    G       0.5603       0.4541           NA 
   1                                   rs1473689   20080310    A   0.2985  0.08333    G        2.525       0.1121        4.681 
   1                               GSA-rs1473688   20087406    G   0.3955   0.1667    A        2.457        0.117        3.272 
   1                                  rs71645468   20088161    T    0.291   0.3333    G      0.09479       0.7582       0.8211 
   1                              GSA-rs79053030   20092847    A  0.03731  0.08333    G       0.5919       0.4417       0.4264 
   1                               GSA-rs1266438   20096176    G   0.4478      0.5    T       0.1213       0.7276       0.8108 
   1                                   rs6426826   20101034    G   0.4403   0.3333    A       0.5137       0.4735        1.573 
   1                                   rs4655161   20111440    A   0.1418  0.08333    G       0.3184       0.5726        1.817 
   1                                  rs74594071   20113984    T  0.05224  0.08333    C       0.2056       0.6502       0.6063 
   1                                  rs10799838   20135822    T   0.2537     0.25    C    0.0008105       0.9773         1.02 
   1                                   rs1317209   20140036    T   0.2164     0.25    C      0.07258       0.7876       0.8286 
   1                                   rs1541185   20141528    T   0.2836     0.25    C       0.0615       0.8041        1.188 
   1                                   rs3820329   20142434    T   0.2313  0.08333    C         1.41       0.2351        3.311 
   1                                   rs3806308   20142866    A   0.3881      0.5    G       0.5764       0.4477       0.6341 
   1                              GSA-rs12405608   20144143    C   0.1045  0.08333    T      0.05341       0.8172        1.283 
   1                                  rs17396847   20144332    A    0.306      0.5    G          1.9       0.1681       0.4409 
   1                                   rs9651026   20146417    A   0.2015        0    G        2.967        0.085           NA 
   1                                   rs9651020   20147978    C   0.4328   0.4167    T      0.01174       0.9137        1.068 
   1                                  rs10799839   20148249    C   0.1567        0    T        2.197       0.1383           NA 
   1                                   rs4509550   20158241    C   0.4478     0.25    T        1.756       0.1851        2.432 
   1                                   rs2314760   20160717    T  0.05224        0    C       0.6584       0.4171           NA 
   1                                   rs6426833   20171860    G   0.4403     0.75    A        4.245      0.03936       0.2622 
   1                              GSA-rs76921395   20181345    T  0.04478        0    C       0.5603       0.4541           NA 
   1                                   rs6690967   20183342    C   0.4851   0.4167    T       0.2065       0.6495        1.319 
   1                                  rs12117495   20183445    G  0.05224   0.1667    A        2.493       0.1143       0.2756 
   1                                  rs59530074   20185496    T   0.1418   0.4167    C        6.058      0.01384       0.2313 
   1                              GSA-rs78159659   20188408    G  0.09701        0    A        1.278       0.2583           NA 
   1                                   rs4654903   20200990    G   0.4403   0.5833    A       0.9097       0.3402       0.5619 
   1                                   rs1339717   20222500    T   0.2836   0.1667    C       0.7569       0.3843        1.979 
   1                                   rs4654925   20227723    C   0.4104   0.5833    G        1.347       0.2457       0.4973 
   1                                   rs1572783   20243147    C   0.2164     0.25    A      0.07258       0.7876       0.8286 
   1                              GSA-rs10916670   20243833    T   0.2687      0.5    G        2.877      0.08988       0.3673 
   1                                  rs61729970   20246876    T  0.09701  0.08333    C      0.02378       0.8774        1.182 
   1                               chr1-20246944   20246944    A   0.4478   0.3333    T       0.5857       0.4441        1.622 
   1                                  rs55740298   20253340    A  0.02239  0.08333    G        1.535       0.2153       0.2519 
   1                                   rs1796918   20262931    C   0.1119     0.25    T        1.942       0.1634       0.3782 
   1                                    rs818968   20279405    C   0.3657   0.4167    T       0.1229       0.7259       0.8071 
   1                                   rs2790482   20286121    A   0.4851      0.5    G     0.009821       0.9211        0.942 
   1                                  rs10916679   20286563    A   0.3209     0.25    C       0.2565       0.6125        1.418 
   1                                   rs4655010   20287919    A   0.2836   0.4167    C       0.9388       0.3326       0.5542 
   1                                  rs34811812   20288725    A   0.2313     0.25    G      0.02146       0.8835       0.9029 
   1                                  rs12729796   20291116    T    0.306      0.5    C          1.9       0.1681       0.4409 
   1                                  rs10916683   20300544    C   0.2015   0.1667    T      0.08392       0.7721        1.262 
   1                                      rs4744   20304926    T   0.1716   0.1667    C     0.001921        0.965        1.036 
   1                               GSA-rs1796923   20306279    G  0.05224        0    T       0.6584       0.4171           NA 
   1                              GSA-rs11573142   20307444    G  0.03731  0.08333    A       0.5919       0.4417       0.4264 
   1                                  rs72661034   20311680    G   0.2313   0.1667    T       0.2634       0.6078        1.505 
   1                               GSA-rs7530853   20315599    C   0.4776   0.6667    T        1.575       0.2095       0.4571 
   1                                   rs6426602   20319356    T   0.1716     0.25    G        0.462       0.4967       0.6216 
   1                                  rs72661043   20340975    G   0.2612   0.3333    A       0.2928       0.5884       0.7071 
   1                                  rs10799604   20341233    A    0.306   0.5833    G        3.839      0.05006       0.3149 
   1                                   rs1093661   20342503    C   0.3358   0.1667    A        1.444       0.2295        2.528 
   1                               GSA-rs6696113   20344144    A   0.2985     0.25    G       0.1247        0.724        1.277 
   1                               GSA-rs4525016   20394868    T  0.04478     0.25    G        8.019     0.004628       0.1406 
   1                                    rs668630   20396674    A  0.09701        0    C        1.278       0.2583           NA 
   1                                  rs11573219   20402767    C   0.4328   0.4167    T      0.01174       0.9137        1.068 
   1                                   rs3767227   20404055    A    0.194     0.25    G       0.2168       0.6415       0.7222 
   1                                  rs11573236   20405962    T  0.04478        0    C       0.5603       0.4541           NA 
   1                                  rs10799609   20418323    T  0.06716        0    C       0.8589        0.354           NA 
   1                                   rs6699362   20423099    G   0.4478   0.6667    T        2.121       0.1453       0.4054 
   1                              GSA-rs76049552   20423977    T  0.03731  0.08333    C       0.5919       0.4417       0.4264 
   1                               GSA-rs6699523   20429440    G   0.4552   0.6667    A        1.976       0.1599       0.4178 
   1                                    rs599367   20434402    C   0.2985   0.1667    T       0.9342       0.3338        2.128 
   1                                  rs12059492   20437404    T    0.291   0.1667    C       0.8436       0.3584        2.053 
   1                                   rs7518058   20437563    T   0.4776      0.5    C      0.02212       0.8818       0.9143 
   1                              GSA-rs41264129   20440041    G  0.08209   0.1667    A       0.9713       0.3244       0.4472 
   1                              GSA-rs41264131   20440251    A   0.0597        0    G       0.7579        0.384           NA 
   1                                  rs12045689   20442311    G   0.0597     0.25    A        5.725      0.01672       0.1905 
   1                                   rs7531682   20451281    T   0.1418   0.1667    C      0.05534        0.814       0.8261 
   1                             GSA-rs116133497   20461403    T  0.02985   0.1667    G        5.232      0.02218       0.1538 
   1                                  rs12065685   20466830    C   0.1119  0.08333    T      0.09237       0.7612        1.387 
   1                                   rs4654839   20467577    G  0.05224  0.08333    A       0.2056       0.6502       0.6063 
   1                                  rs74913983   20475951    T  0.04478        0    C       0.5603       0.4541           NA 
   1                                    rs876171   20487743    C   0.4104   0.1667    T         2.75      0.09724        3.481 
   1                                   rs7515752   20491842    G    0.209   0.1667    A       0.1206       0.7283        1.321 
   1                                  rs72663004   20492852    T  0.08955  0.08333    C     0.005251       0.9422        1.082 
   1                                  rs75339882   20496036    A  0.06716   0.1667    G        1.565       0.2109         0.36 
   1                                  rs12139100   20501582    A   0.1716     0.25    G        0.462       0.4967       0.6216 
   1                              GSA-rs11588698   20503183    A   0.1418   0.1667    G      0.05534        0.814       0.8261 
   1                             GSA-rs114357855   20504874    A  0.03731  0.08333    G       0.5919       0.4417       0.4264 
   1                                   rs3968800   20524169    T   0.2388   0.1667    C       0.3208       0.5711        1.569 
   1                              GSA-rs34754287   20529772    C  0.03731  0.08333    A       0.5919       0.4417       0.4264 
   1                                   rs3820320   20530208    G   0.2388        0    A         3.67       0.0554           NA 
   1                                   rs2097532   20551745    C   0.3955     0.25    T       0.9864       0.3206        1.963 
   1                                   rs4655165   20562389    G   0.4179   0.5833    A        1.229       0.2677       0.5128 
   1                               GSA-rs2157508   20572621    C   0.2612   0.4167    T        1.338       0.2473       0.4949 
   1                                  rs10489156   20575902    G   0.4776   0.4167    A       0.1641       0.6854         1.28 
   1                                  rs56747797   20580513    T  0.07463        0    C       0.9614       0.3268           NA 
   1                                  rs10916742   20588698    C   0.3358      0.5    T        1.306       0.2531       0.5056 
   1                                    rs763202   20592887    C   0.4552   0.4167    T       0.0661       0.7971         1.17 
   1                                  rs61770682   20596785    T   0.0597        0    G       0.7579        0.384           NA 
   1                                   rs6675775   20606650    T   0.4478      0.5    G       0.1213       0.7276       0.8108 
   1                                   rs1022470   20615095    A   0.3806      0.5    G       0.6598       0.4166       0.6145 
   1                                  rs12738826   20617419    C   0.2687   0.1667    T        0.595       0.4405        1.837 
   1                             GSA-rs115228148   20622867    T  0.04478        0    C       0.5603       0.4541           NA 
   1                                  rs10916754   20624063    T   0.1642   0.1667    C    0.0004962       0.9822       0.9821 
   1                                  rs10916761   20637374    T    0.403   0.4167    C     0.008561       0.9263        0.945 
   1                              GSA-rs75673742   20641487    T  0.05224        0    C       0.6584       0.4171           NA 
   1                           seq-rs184693835.1   20645117    G   0.4478   0.3333    C       0.5857       0.4441        1.622 
   1                                  rs75618600   20648171    T  0.02985  0.08333    C       0.9525       0.3291       0.3385 
   1                                   rs4590651   20652798    T   0.2239  0.08333    G        1.301       0.2541        3.173 
   1                                   rs2072751   20680718    A   0.3358   0.1667    G        1.444       0.2295        2.528 
   1                                    rs230174   20686162    T   0.4478      0.5    C       0.1213       0.7276       0.8108 
   1                                  rs10159448   20701277    T   0.2612     0.25    C     0.007168       0.9325        1.061 
   1                                   rs1111366   20717763    A   0.4179   0.6667    C        2.768      0.09616        0.359 
   1                              GSA-rs41265051   20725185    A  0.02985        0    G       0.3683       0.5439           NA 
   1                               GSA-rs7533344   20735361    A   0.4552   0.1667    G        3.738      0.05318        4.178 
   1                                   rs6426635   20735452    G   0.2388     0.25    A     0.007572       0.9307       0.9412 
   1                                  rs10799633   20740016    A   0.2985      0.5    C        2.072         0.15       0.4255 
   1                                    rs764151   20746568    T  0.05224  0.08333    C       0.2056       0.6502       0.6063 
   1                               GSA-rs7537381   20750561    A   0.4179   0.6667    G        2.768      0.09616        0.359 
   1                                  rs10753501   20758192    A   0.2239   0.3333    C       0.7386       0.3901       0.5769 
   1                                   rs7513225   20762197    A   0.2463      0.5    G        3.622      0.05702       0.3267 
   1                                   rs6668912   20762282    A   0.4925   0.4167    G       0.2538       0.6144        1.359 
   1                                  rs11577932   20770061    T   0.2836   0.4167    C       0.9388       0.3326       0.5542 
   1                              GSA-rs10799636   20770887    C   0.3358   0.4167    T       0.3197       0.5718       0.7079 
   1                                    rs721360   20772487    T   0.0597   0.1667    C        1.975       0.1599       0.3175 
   1                                  rs12023000   20789645    G   0.0597        0    A       0.7579        0.384           NA 
   1                                    rs576436   20801589    G   0.4552   0.3333    A       0.6625       0.4157        1.671 
   1                                  rs75810319   20807073    T  0.03731        0    G       0.4636       0.4959           NA 
   1                              GSA-rs41265053   20808773    A  0.03731        0    C       0.4636       0.4959           NA 
   1                                   rs1152984   20814522    A    0.194   0.1667    G       0.0532       0.8176        1.204 
   1                                    rs529974   20826910    A   0.3657     0.25    G       0.6426       0.4228        1.729 
   1                                  rs16824070   20837857    T   0.1642     0.25    C       0.5716       0.4496       0.5893 
   1                                  rs17412543   20849967    T   0.1045  0.08333    G      0.05341       0.8172        1.283 
   1                                   rs7544348   20851834    C   0.2313        0    T        3.524      0.06047           NA 
   1                              GSA-rs10916806   20855056    C   0.1567        0    A        2.197       0.1383           NA 
   1                                   rs1253901   20861712    G   0.3955     0.25    T       0.9864       0.3206        1.963 
   1                                    rs616145   20862106    A   0.4403      0.5    G       0.1589       0.6901       0.7867 
   1                                  rs10493000   20865879    G   0.1866  0.08333    T       0.8019       0.3705        2.523 
   1                                  rs12565699   20883290    G   0.3657     0.25    A       0.6426       0.4228        1.729 
   1                              GSA-rs72649153   20884663    T   0.1045        0    C        1.387        0.239           NA 
   1                                    rs488786   20888207    T  0.08955  0.08333    C     0.005251       0.9422        1.082 
   1                                GSA-rs818373   20892953    C  0.08209        0    T        1.065        0.302           NA 
   1                                   rs1152991   20904743    T   0.5224      0.5    C      0.02212       0.8818        1.094 
   1                                    rs622179   20905098    T  0.08955        0    C        1.171       0.2792           NA 
   1                                    rs640880   20907051    T  0.04478        0    C       0.5603       0.4541           NA 
   1                                   rs6690069   20914451    A  0.08209        0    G        1.065        0.302           NA 
   1                                    rs532545   20915172    A   0.3657   0.3333    G      0.04981       0.8234        1.153 
   1                                  rs12726436   20915441    A  0.08955  0.08333    G     0.005251       0.9422        1.082 
   1                                   rs3215400   20915590    I   0.4179      0.5    D       0.3038       0.5815       0.7179 
   1                                GSA-rs818202   20916791    A   0.3806      0.5    G       0.6598       0.4166       0.6145 
   1                                  rs10916824   20918912    C  0.06716        0    T       0.8589        0.354           NA 
   1                                  1:20920129   20920129    A  0.03731   0.1667    G        4.037      0.04451       0.1938 
   1                                  rs12401770   20921395    A  0.04478   0.1667    G        3.159      0.07549       0.2344 
   1                                    rs818199   20924260    A   0.4328   0.3333    G       0.4463       0.5041        1.526 
   1                                GSA-rs818197   20924483    A   0.1716     0.25    C        0.462       0.4967       0.6216 
   1                                  rs60729687   20926687    C  0.08209        0    T        1.065        0.302           NA 
   1                                   rs4655226   20928284    T  0.08209     0.25    C        3.582      0.05842       0.2683 
   1                                  rs10916825   20931774    G    0.403   0.3333    A       0.2231       0.6367         1.35 
   1                                    rs818194   20931828    T   0.1642     0.25    A       0.5716       0.4496       0.5893 
   1                              GSA-rs11584381   20932889    T  0.04478        0    C       0.5603       0.4541           NA 
   1                                    rs558946   20935358    A   0.3582   0.4167    C       0.1628       0.6866       0.7814 
   1                             GSA-rs140334035   20935489    A   0.4478   0.3333    T       0.5857       0.4441        1.622 
   1                                  rs77158575   20944889    A   0.3134   0.3333    G      0.02021       0.8869        0.913 
   1                                  rs10916837   20955183    C   0.1418  0.08333    A       0.3184       0.5726        1.817 
   1                                  rs74056307   20956760    A  0.05224        0    G       0.6584       0.4171           NA 
   1                                   rs3131713   20972048    G   0.1045   0.1667    A       0.4365       0.5088       0.5833 
   1                                    rs623817   20986078    A   0.4179   0.4167    G    7.005e-05       0.9933        1.005 
   1                                   rs3753834   20988911    T  0.07463  0.08333    C      0.01198       0.9128       0.8871 
   1                                  rs10916848   21002613    C   0.3955   0.3333    T        0.179       0.6723        1.309 
   1                                    rs561471   21011814    A  0.08955  0.08333    G     0.005251       0.9422        1.082 
   1                              GSA-rs78118853   21013437    G  0.05224  0.08333    A       0.2056       0.6502       0.6063 
   1                                   rs4143111   21013546    A   0.1343  0.08333    C        0.253        0.615        1.707 
   1                              GSA-rs72650871   21013644    T  0.04478  0.08333    C       0.3587       0.5492       0.5156 
   1                              GSA-rs79787491   21015077    T  0.02985   0.1667    C        5.232      0.02218       0.1538 
   1                                  rs67017818   21016307    G   0.1716   0.3333    A         1.91       0.1669       0.4144 
   1                                    rs628265   21018485    A    0.403   0.3333    G       0.2231       0.6367         1.35 
   1                                    rs610719   21020128    A   0.1493  0.08333    C       0.3886        0.533         1.93 
   1                                    rs522496   21024901    C    0.291  0.08333    T        2.389       0.1222        4.516 
   1                                   rs4654868   21025139    C  0.03731        0    T       0.4636       0.4959           NA 
   1                                  rs12041185   21030916    A  0.06716  0.08333    G      0.04513       0.8318        0.792 
   1                                   rs2296225   21031042    C   0.1045        0    T        1.387        0.239           NA 
   1                                  exm2259945   21031983    A   0.3955   0.3333    G        0.179       0.6723        1.309 
   1                                  rs72650881   21034596    T  0.04478        0    C       0.5603       0.4541           NA 
   1                               GSA-rs6426645   21035149    A   0.5149   0.3333    G        1.453       0.2281        2.123 
   1                             GSA-rs114114736   21037956    T  0.02985   0.1667    C        5.232      0.02218       0.1538 
   1                                GSA-rs666371   21041555    A   0.2612   0.1667    G       0.5201       0.4708        1.768 
   1                                GSA-rs637990   21047616    A   0.4776   0.4167    G       0.1641       0.6854         1.28 
   1                                  rs10916852   21052693    T  0.03731  0.08333    G       0.5919       0.4417       0.4264 
   1                             GSA-rs114080907   21077245    A  0.03731        0    G       0.4636       0.4959           NA 
   1                                   rs7552264   21087927    A   0.1791  0.08333    G       0.7118       0.3988          2.4 
   1                              GSA-rs75357225   21161843    G  0.05224        0    A       0.6584       0.4171           NA 
   1                                  rs17449243   21174429    C   0.1866        0    T        2.701       0.1003           NA 
   1                               GSA-rs2305463   21180181    T   0.4925   0.3333    C        1.118       0.2902        1.941 
   1                             GSA-rs187812953   21200725    A   0.4478   0.3333    T       0.5857       0.4441        1.622 
   1                                  rs12728104   21264438    T  0.03731  0.08333    C       0.5919       0.4417       0.4264 
   1                              GSA-rs17417114   21276433    T  0.02239   0.1667    C        6.932     0.008467       0.1145 
   1                             GSA-rs116029970   21279885    G  0.03731  0.08333    A       0.5919       0.4417       0.4264 
   1                             GSA-rs115794197   21304406    T  0.05224  0.08333    C       0.2056       0.6502       0.6063 
   1                                   rs1110240   21324933    T   0.1119        0    C        1.497       0.2211           NA 
   1                                  rs12130664   21332812    T   0.4627   0.3333    G        0.744       0.3884        1.722 
   1                                  rs34554534   21516090    G  0.08209  0.08333    A    0.0002259        0.988       0.9837 
   1                                   rs3026913   21544601    A   0.1418   0.1667    G      0.05534        0.814       0.8261 
   1                                   rs2038089   21551457    G   0.4701      0.5    A      0.03937       0.8427       0.8873 
   1                                   rs2038090   21551550    C   0.3358   0.3333    A    0.0003056       0.9861        1.011 
   1                                    rs212516   21575456    T   0.0597  0.08333    C       0.1063       0.7444       0.6984 
   1                                   rs2682369   21575564    T   0.1343  0.08333    C        0.253        0.615        1.707 
   1                                    rs212524   21583311    A   0.4104     0.25    G        1.184       0.2765        2.089 
   1                                   rs2282714   21587849    T   0.3955      0.5    C       0.4992       0.4798       0.6543 
   1                                   rs4654916   21600677    A  0.06716  0.08333    G      0.04513       0.8318        0.792 
   1                                    rs213045   21617245    T   0.2015     0.25    G       0.1587       0.6903        0.757 
   1                                  rs10916958   21625145    C   0.2313   0.3333    T       0.6286       0.4279       0.6019 
   1                               GSA-rs3026840   21635529    A  0.04478  0.08333    C       0.3587       0.5492       0.5156 
   1                                 GSA-rs84853   21641522    T   0.3582      0.5    C       0.9501       0.3297       0.5581 
   1                                    rs213019   21646763    G   0.2239   0.3333    A       0.7386       0.3901       0.5769 
   1                              GSA-rs61684599   21653123    T   0.0597        0    G       0.7579        0.384           NA 
   1                                    rs213032   21654735    C    0.209   0.3333    T       0.9956       0.3184       0.5283 
   1                                  rs35536249   21659686    A   0.3134   0.3333    G      0.02021       0.8869        0.913 
   1                              GSA-rs75179834   21659702    A  0.05224        0    G       0.6584       0.4171           NA 
   1                                   rs3026815   21664475    A   0.3582     0.25    G       0.5674       0.4513        1.674 
   1                                   rs2745251   21674005    T   0.3657   0.1667    C        1.919        0.166        2.882 
   1                              GSA-rs78487864   21682336    A  0.07463        0    G       0.9614       0.3268           NA 
   1                                  rs16825276   21685445    T   0.1194  0.08333    C       0.1393        0.709        1.492 
   1                              GSA-rs61781624   21706017    A  0.03731        0    G       0.4636       0.4959           NA 
   1                                   rs1976403   21766453    G   0.3731      0.5    T       0.7497       0.3866       0.5952 
   1                               GSA-rs4654938   21785981    G   0.2537   0.4167    T        1.494       0.2217        0.476 
   1                                   rs4654748   21786068    T   0.5448     0.25    C        3.835      0.05021         3.59 
   1                                  rs12563420   21786938    A   0.1716   0.1667    G     0.001921        0.965        1.036 
   1                                   rs1827293   21795388    T   0.4254   0.5833    C        1.116       0.2907       0.5288 
   1                                   rs4654947   21805048    C    0.194   0.3333    T        1.309       0.2526       0.4815 
   1                                   rs1697421   21823292    A   0.5448   0.3333    G        1.976       0.1599        2.393 
   1                             GSA-rs115239632   21826530    T  0.06716        0    C       0.8589        0.354           NA 
   1                                   rs6667242   21826566    G   0.1194        0    A        1.609       0.2046           NA 
   1                                  rs75394487   21845402    A  0.03731        0    G       0.4636       0.4959           NA 
   1                              GSA-rs75059470   21846434    T  0.02239  0.08333    C        1.535       0.2153       0.2519 
   1                                   rs1256323   21851312    C   0.1791   0.4167    A        3.905      0.04815       0.3055 
   1                                   rs1256348   21859210    A   0.1493        0    G        2.075       0.1497           NA 
   1                             GSA-rs180770884   21863680    A   0.4478   0.3333    T       0.5857       0.4441        1.622 
   1                                    rs885813   21877074    T   0.4478   0.5833    C       0.8152       0.3666       0.5792 
   1                                   rs3767155   21885195    A   0.3881   0.4167    G      0.03787       0.8457       0.8878 
   1                                   rs1256335   21890386    C   0.2388   0.1667    T       0.3208       0.5711        1.569 
   1                                   rs3767150   21894214    T  0.08955  0.08333    C     0.005251       0.9422        1.082 
   1                                   rs1256329   21895977    A   0.2015   0.4167    G         2.98      0.08432       0.3533 
   1                               GSA-rs2275370   21900420    A   0.2836   0.1667    G       0.7569       0.3843        1.979 
   1                                  rs61778392   21901938    A  0.08209  0.08333    G    0.0002259        0.988       0.9837 
   1                                   rs1772719   21904374    C   0.2388   0.1667    A       0.3208       0.5711        1.569 
   1                                   rs2242420   21904529    T   0.1716   0.3333    C         1.91       0.1669       0.4144 
   1                                   rs3121206   21907604    G   0.2537      0.5    A        3.358      0.06688         0.34 
   1                                  rs12124283   21910890    C   0.4104   0.6667    T        2.947      0.08601       0.3481 
   1                                   rs1256279   21914362    T    0.403     0.25    C        1.083        0.298        2.025 
   1                                  rs10917021   21917234    C  0.08209   0.1667    T       0.9713       0.3244       0.4472 
   1                                   rs7515386   21921736    A   0.1791   0.3333    G         1.69       0.1936       0.4364 
   1                                  rs10917023   21925603    G  0.03731        0    A       0.4636       0.4959           NA 
   1                                  rs72660313   21926600    A   0.3955   0.4167    G      0.02056        0.886        0.916 
   1                                  rs12759525   21927848    T    0.291     0.25    C      0.09055       0.7635        1.232 
   1                                   rs2275363   21940555    A   0.3806     0.25    G        0.806       0.3693        1.843 
   1                                  rs79714367   21942971    G   0.2313   0.1667    A       0.2634       0.6078        1.505 
   1                             GSA-rs116068751   21946831    T  0.04478  0.08333    C       0.3587       0.5492       0.5156 
   1                                    rs729648   21947720    T   0.1119        0    C        1.497       0.2211           NA 
   1                                   rs7354914   21953287    A   0.1045   0.1667    G       0.4365       0.5088       0.5833 
   1                                    rs829412   21953436    A   0.1493  0.08333    G       0.3886        0.533         1.93 
   1                                  rs12567723   21954666    A   0.1567   0.3333    G        2.421       0.1197       0.3717 
   1                                  rs12142081   21966833    T   0.4478   0.4167    G      0.04311       0.8355        1.135 
   1                              GSA-rs78915636   21968741    T  0.04478        0    C       0.5603       0.4541           NA 
   1                                   rs6426721   21972480    G   0.3881     0.25    A       0.8941       0.3444        1.902 
   1                                   rs3767124   21980325    G   0.4104   0.4167    A      0.00176       0.9665       0.9747 
   1                                    rs829404   21983611    G   0.5075  0.08333    A        7.949     0.004812        11.33 
   1                                    rs829377   21993170    T   0.0597        0    G       0.7579        0.384           NA 
   1                                   rs3738091   21997282    A   0.4179   0.5833    G        1.229       0.2677       0.5128 
   1                                   rs3818942   22000026    C  0.07463        0    T       0.9614       0.3268           NA 
   1                               GSA-rs3767133   22020152    T  0.05224        0    G       0.6584       0.4171           NA 
   1                                  rs56167338   22033228    A   0.3134   0.1667    G        1.127       0.2885        2.283 
   1                                GSA-rs333171   22033705    C   0.4104     0.25    T        1.184       0.2765        2.089 
   1                                  rs10799708   22046558    C   0.4254     0.75    A        4.686      0.03041       0.2468 
   1                                   rs6426724   22049667    A   0.3582     0.25    G       0.5674       0.4513        1.674 
   1                                   rs7518006   22127992    G   0.1642        0    A         2.32       0.1277           NA 
   1                                  rs36008135   22137881    G   0.2761  0.08333    A        2.126       0.1448        4.196 
   1                              GSA-rs79499685   22138005    C  0.06716  0.08333    T      0.04513       0.8318        0.792 
   1                                  rs13374837   22140348    C   0.1045        0    T        1.387        0.239           NA 
   1                                  rs10917051   22141206    A   0.2388   0.3333    C       0.5297       0.4667       0.6275 
   1                                   rs2010397   22141983    G   0.2388   0.1667    A       0.3208       0.5711        1.569 
   1                              GSA-rs34221978   22143382    A  0.04478        0    G       0.5603       0.4541           NA 
   1                              GSA-rs67141521   22145180    G  0.05224   0.1667    T        2.493       0.1143       0.2756 
   1                                   rs6684152   22147764    G   0.2537   0.1667    A       0.4494       0.5026          1.7 
   1                               GSA-rs1049675   22148817    A  0.05224        0    G       0.6584       0.4171           NA 
   1                              GSA-rs74859884   22155353    A  0.04478  0.08333    G       0.3587       0.5492       0.5156 
   1                                 rs185442868   22158219    G   0.4478   0.3333    C       0.5857       0.4441        1.622 
   1                                   rs7547731   22160148    T   0.4627      0.5    C      0.06163       0.8039       0.8611 
   1                              GSA-rs75779078   22169186    G  0.06716        0    A       0.8589        0.354           NA 
   1                                   rs2454290   22199821    C   0.1716     0.25    T        0.462       0.4967       0.6216 
   1                                  rs11810496   22224102    G   0.2761   0.3333    A       0.1785       0.6727       0.7629 
   1                                   rs2445142   22225743    G   0.5224      0.5    C      0.02212       0.8818        1.094 
   1                                    rs878949   22227091    C   0.3731   0.3333    T      0.07486       0.7844         1.19 
   1                                  exm2260014   22252262    A   0.1343  0.08333    G        0.253        0.615        1.707 
   1                                  rs78570036   22262504    A  0.08955  0.08333    G     0.005251       0.9422        1.082 
   1                                  rs11589754   22284495    G   0.2388     0.25    T     0.007572       0.9307       0.9412 
   1                             GSA-rs114158976   22291122    A  0.03731        0    G       0.4636       0.4959           NA 
   1                                   rs6699127   22292266    G   0.3806   0.3333    A       0.1048       0.7462        1.229 
   1                             GSA-rs115366432   22312998    T  0.05224        0    C       0.6584       0.4171           NA 
   1                                   rs3117048   22345093    T   0.3582   0.3333    C      0.02972       0.8631        1.116 
   1                               GSA-rs2501298   22345860    A  0.04478  0.08333    G       0.3587       0.5492       0.5156 
   1                               GSA-rs2501296   22346009    A  0.03731  0.08333    G       0.5919       0.4417       0.4264 
   1                                  rs41307810   22354045    T  0.03731        0    C       0.4636       0.4959           NA 
   1                                  rs10917123   22355978    A   0.1791  0.08333    G       0.7118       0.3988          2.4 
   1                              GSA-rs79223209   22364283    A  0.05224  0.08333    G       0.2056       0.6502       0.6063 
   1                                   rs2501276   22373624    A  0.08209        0    G        1.065        0.302           NA 
   1                              GSA-rs16826452   22403107    C  0.04478        0    T       0.5603       0.4541           NA 
   1                                  rs11800014   22414070    T   0.1866   0.1667    C      0.02894       0.8649        1.147 
   1                             GSA-rs115384208   22431471    C  0.04478     0.25    T        8.019     0.004628       0.1406 
   1                                   rs2235529   22450487    A   0.1194        0    G        1.609       0.2046           NA 
   1                                   rs7544210   22455142    G   0.4627   0.4167    A      0.09394       0.7592        1.206 
   1                                  rs10917162   22480219    C   0.3209   0.3333    T     0.007805       0.9296       0.9451 
   1                                  rs12410251   22482629    T    0.194        0    G        2.833      0.09236           NA 
   1                                  rs12729516   22486397    T   0.1791  0.08333    C       0.7118       0.3988          2.4 
   1                              GSA-rs16826659   22486501    A  0.05224        0    C       0.6584       0.4171           NA 
   1                                   rs2744721   22487036    T   0.3806   0.4167    C       0.0606       0.8055       0.8602 
   1                                  rs17360017   22495215    A   0.3657   0.3333    G      0.04981       0.8234        1.153 
   1                                   rs3960204   22495591    A  0.02985        0    G       0.3683       0.5439           NA 
   1                                    rs742356   22501846    G   0.2239        0    A        3.381      0.06594           NA 
   1                               GSA-rs2744706   22503841    T   0.2388   0.4167    C        1.841       0.1748       0.4392 
   1                                   rs2744716   22514070    T   0.1866   0.3333    G         1.49       0.2222       0.4587 
   1                                  rs10753531   22514236    T   0.2836   0.3333    C        0.133       0.7153       0.7917 
   1                                  rs12734979   22522927    C   0.2463        0    T        3.818       0.0507           NA 
   1                                  rs17356059   22531553    T    0.306   0.4167    C       0.6254       0.4291       0.6172 
   1                                   rs2807348   22533106    T   0.2985   0.3333    C      0.06344       0.8011       0.8511 
   1                                   rs2473249   22537071    T   0.4552   0.4167    C       0.0661       0.7971         1.17 
   1                                  rs76142969   22537373    A  0.05224        0    G       0.6584       0.4171           NA 
   1                                   rs2473250   22537649    G   0.2388        0    A         3.67       0.0554           NA 
   1                               GSA-rs2505722   22542445    G   0.4925   0.4167    T       0.2538       0.6144        1.359 
   1                              GSA-rs12749135   22553478    T   0.2388      0.5    G        3.903      0.04821       0.3137 
   1                               GSA-rs1033455   22554625    G   0.4701   0.5833    A       0.5653       0.4521       0.6338 
   1                                    rs760919   22562603    A    0.194        0    G        2.833      0.09236           NA 
   1                                GSA-rs926436   22563429    G   0.2164   0.3333    A       0.8606       0.3536       0.5524 
   1                                  rs61254978   22570725    A   0.0597        0    G       0.7579        0.384           NA 
   1                               GSA-rs2744747   22571462    T   0.3881   0.3333    C       0.1395       0.7088        1.268 
   1                                   rs2807342   22581961    A   0.2985   0.3333    G      0.06344       0.8011       0.8511 
   1                                  rs60293366   22586202    A   0.1493        0    G        2.075       0.1497           NA 
   1                                  rs72647484   22587728    C  0.04478  0.08333    T       0.3587       0.5492       0.5156 
   1                                   rs4654790   22588355    A   0.2313   0.5833    G        7.087     0.007762        0.215 
   1                                  rs72647487   22589836    C   0.2015   0.1667    T      0.08392       0.7721        1.262 
   1                                   rs2473239   22590487    T   0.3134   0.3333    C      0.02021       0.8869        0.913 
   1                                  rs10917194   22591875    T  0.02239        0    C       0.2743       0.6005           NA 
   1                             GSA-rs115731004   22593654    T  0.04478        0    G       0.5603       0.4541           NA 
   1                                  rs12741884   22594695    A   0.1716  0.08333    G       0.6253       0.4291        2.279 
   1                                   rs2473241   22596600    T   0.1493   0.1667    C      0.02609       0.8717       0.8772 
   1                                   rs2143100   22599878    C   0.2985     0.25    T       0.1247        0.724        1.277 
   1                                   rs1076678   22603661    A    0.209   0.1667    G       0.1206       0.7283        1.321 
   1                             GSA-rs114271979   22608608    T  0.03731  0.08333    C       0.5919       0.4417       0.4264 
   1                              GSA-rs12118633   22615392    T  0.04478        0    C       0.5603       0.4541           NA 
   1                                  rs10799746   22625246    C   0.1567        0    A        2.197       0.1383           NA 
   1                                   rs6426746   22629057    A   0.2388     0.25    G     0.007572       0.9307       0.9412 
   1                                   rs4655040   22638050    G   0.3507      0.5    A        1.061        0.303       0.5402 
   1                              GSA-rs74816778   22641134    A  0.04478  0.08333    G       0.3587       0.5492       0.5156 
   1                                   rs6690148   22648411    T   0.2313   0.3333    C       0.6286       0.4279       0.6019 
   1                                  rs10917211   22651603    T   0.2537     0.25    G    0.0008105       0.9773         1.02 
   1                                  rs12137132   22653884    T   0.3881   0.3333    C       0.1395       0.7088        1.268 
   1                                  rs11580249   22656863    T   0.1418  0.08333    G       0.3184       0.5726        1.817 
   1                              GSA-rs16826941   22658597    A   0.4478   0.3333    T       0.5857       0.4441        1.622 
   1                              GSA-rs34634004   22670583    A   0.3657   0.4167    G       0.1229       0.7259       0.8071 
   1                               GSA-rs4655051   22674007    A   0.1642   0.3333    G        2.153       0.1423       0.3929 
   1                                   rs2880600   22675710    A  0.05224  0.08333    G       0.2056       0.6502       0.6063 
   1                                   rs6660548   22680079    G   0.1567   0.1667    A     0.008216       0.9278       0.9292 
   1                                  rs12089677   22683030    G   0.2388     0.25    A     0.007572       0.9307       0.9412 
   1                              GSA-rs10753536   22685251    A   0.3881   0.4167    G      0.03787       0.8457       0.8878 
   1                                   rs4655052   22688484    G   0.1567   0.1667    A     0.008216       0.9278       0.9292 
   1                                  rs78219509   22690539    T  0.08209        0    C        1.065        0.302           NA 
   1                                   rs7524102   22698447    G    0.194     0.25    A       0.2168       0.6415       0.7222 
   1                                   rs4531265   22701924    T   0.3507   0.3333    C      0.01469       0.9035         1.08 
   1                                   rs6696981   22702858    T   0.1119   0.1667    G       0.3206       0.5712       0.6303 
   1                                  rs11576345   22704634    G  0.07463  0.08333    T      0.01198       0.9128       0.8871 
   1                                   rs6426749   22711473    C   0.4403   0.4167    G      0.02498       0.8744        1.101 
   1                              GSA-rs12725746   22713774    A  0.05224        0    C       0.6584       0.4171           NA 
   1                                   rs6667212   22722694    G   0.1642   0.1667    A    0.0004962       0.9822       0.9821 
   1                                   rs7543680   22731269    A    0.209     0.25    G       0.1109       0.7391       0.7925 
   1                                   rs4655059   22735906    A   0.4851      0.5    C     0.009821       0.9211        0.942 
   1                                   rs4573488   22737883    A  0.08955  0.08333    G     0.005251       0.9422        1.082 
   1                                   rs4515757   22744686    T   0.1119        0    C        1.497       0.2211           NA 
   1                                  rs10799754   22746686    T   0.2463   0.3333    C       0.4413       0.5065       0.6535 
   1                                   rs7530165   22760325    A   0.1791     0.25    G       0.3673       0.5445       0.6545 
   1                              GSA-rs74060233   22769375    T  0.06716  0.08333    C      0.04513       0.8318        0.792 
   1                                  rs10493014   22787711    A   0.4254   0.4167    G     0.003417       0.9534        1.036 
   1                                  rs74843811   22793532    A  0.04478        0    G       0.5603       0.4541           NA 
   1                                   rs4369203   22795459    G   0.2313     0.25    A      0.02146       0.8835       0.9029 
   1                              GSA-rs79578091   22801905    T  0.05224  0.08333    C       0.2056       0.6502       0.6063 
   1                                    rs209729   22835677    T   0.3209   0.3333    C     0.007805       0.9296       0.9451 
   1                                GSA-rs209722   22843428    A   0.3582   0.3333    G      0.02972       0.8631        1.116 
   1                              GSA-rs16827292   22855741    A  0.03731        0    G       0.4636       0.4959           NA 
   1                                  rs55993452   22866290    A   0.3358      0.5    C        1.306       0.2531       0.5056 
   1                                  rs76346957   22869102    C  0.06716  0.08333    T      0.04513       0.8318        0.792 
   1                                 rs116685642   22873225    C  0.08955   0.1667    T       0.7555       0.3848       0.4918 
   1                                    rs209709   22877813    C   0.1791     0.25    T       0.3673       0.5445       0.6545 
   1                                  rs12119102   22894502    A    0.209   0.1667    G       0.1206       0.7283        1.321 
   1                                GSA-rs209741   22899011    C   0.3657   0.3333    T      0.04981       0.8234        1.153 
   1                                GSA-rs606002   22915753    C   0.3657   0.4167    T       0.1229       0.7259       0.8071 
   1                                  rs76452513   22915858    T  0.06716  0.08333    C      0.04513       0.8318        0.792 
   1                              GSA-rs11585855   22923689    A  0.06716  0.08333    C      0.04513       0.8318        0.792 
   1                                  rs55821293   22927126    T  0.08955        0    C        1.171       0.2792           NA 
   1                                   rs7516495   22930302    A   0.1045        0    C        1.387        0.239           NA 
   1                             seq-rs374935897   22934542    T   0.1194  0.08333    C       0.1393        0.709        1.492 
   1                                    rs209705   22934644    C  0.09701   0.1667    T       0.5796       0.4465       0.5372 
   1                                    rs209704   22936072    C   0.3284     0.25    T       0.3098       0.5778        1.467 
   1                              GSA-rs76934326   22936914    T  0.07463        0    G       0.9614       0.3268           NA 
   1                                    rs158762   22952823    C   0.1791   0.1667    T      0.01164       0.9141        1.091 
   1                                GSA-rs172378   22965438    G   0.3806     0.25    A        0.806       0.3693        1.843 
   1                                    rs294185   22971892    C   0.4328     0.25    T        1.514       0.2186        2.289 
   1                                  rs17433222   22978646    A    0.291   0.1667    G       0.8436       0.3584        2.053 
   1                                    rs294187   22984360    T  0.03731        0    C       0.4636       0.4959           NA 
   1                                    rs623183   22986631    A   0.1866     0.25    G       0.2859       0.5929       0.6881 
   1                                 rs147260497   22987724    T   0.4478   0.3333    A       0.5857       0.4441        1.622 
   1                                GSA-rs292010   22989745    T  0.09701  0.08333    C      0.02378       0.8774        1.182 
   1                                    rs292007   22991512    C   0.4403     0.25    T        1.632       0.2014         2.36 
   1                                  rs66939455   22992253    G  0.08209  0.08333    A    0.0002259        0.988       0.9837 
   1                                  rs67806890   22992511    C  0.07463   0.1667    T        1.237       0.2661       0.4032 
   1                                   rs7549888   23004019    G   0.4552   0.5833    T       0.7264        0.394       0.5969 
   1                              GSA-rs17486657   23007175    T   0.2836   0.3333    C        0.133       0.7153       0.7917 
   1                              GSA-rs11588915   23024984    G   0.3134   0.3333    T      0.02021       0.8869        0.913 
   1                                    rs294214   23026293    A   0.2537   0.3333    G       0.3625       0.5471         0.68 
   1                              GSA-rs12092088   23031476    G   0.0597     0.25    A        5.725      0.01672       0.1905 
   1                                   rs4655092   23034216    C  0.06716  0.08333    T      0.04513       0.8318        0.792 
   1                                   rs2986657   23040667    G   0.4478   0.8333    A        6.561      0.01043       0.1622 
   1                                  rs12074571   23042318    T  0.06716     0.25    C        4.881      0.02716        0.216 
   1                              GSA-rs56309310   23050286    G  0.06716        0    A       0.8589        0.354           NA 
   1                                  rs34582119   23053486    T   0.2985   0.1667    C       0.9342       0.3338        2.128 
   1                                  rs10799760   23055046    C   0.4701   0.8333    T        5.811      0.01593       0.1775 
   1                                  rs10917284   23062908    A   0.3881   0.8333    G        8.938     0.002794       0.1268 
   1                             GSA-rs116590260   23066236    A  0.04478        0    G       0.5603       0.4541           NA 
   1                                    rs876685   23072420    G   0.1045        0    A        1.387        0.239           NA 
   1                                  rs55798378   23079572    T   0.2164        0    C        3.241      0.07183           NA 
   1                                  rs35203503   23087573    C   0.4403   0.4167    T      0.02498       0.8744        1.101 
   1                                  rs10753544   23091273    C   0.4328   0.4167    T      0.01174       0.9137        1.068 
   1                                   rs2817882   23094059    C   0.1493     0.25    T       0.8423       0.3587       0.5263 
   1                               GSA-rs4655107   23094454    A   0.2836   0.1667    G       0.7569       0.3843        1.979 
   1                               GSA-rs6692683   23102856    G   0.1716  0.08333    A       0.6253       0.4291        2.279 
   1                                   rs2817912   23103353    A   0.0597        0    G       0.7579        0.384           NA 
   1                                  rs67288087   23107201    A  0.05224  0.08333    C       0.2056       0.6502       0.6063 
   1                                  rs55993745   23110255    A   0.1194   0.1667    G       0.2276       0.6333        0.678 
   1                              GSA-rs74414073   23125568    C  0.02239   0.1667    T        6.932     0.008467       0.1145 
   1                                  rs12039391   23129067    A  0.04478        0    C       0.5603       0.4541           NA 
   1                              GSA-rs76496657   23132591    A  0.03731        0    G       0.4636       0.4959           NA 
   1                                  rs10465543   23134218    A   0.1791   0.1667    G      0.01164       0.9141        1.091 
   1                                   rs2869511   23140700    G   0.2239     0.25    A      0.04295       0.8358       0.8654 
   1                                   rs4390147   23145603    T   0.2015  0.08333    C       0.9921       0.3192        2.776 
   1                                   rs6687094   23156289    A   0.4403   0.4167    G      0.02498       0.8744        1.101 
   1                                  rs34957055   23157847    A   0.3806   0.4167    C       0.0606       0.8055       0.8602 
   1                              GSA-rs75059297   23166093    C   0.0597        0    T       0.7579        0.384           NA 
   1                                  rs12404289   23168961    C   0.4179   0.5833    T        1.229       0.2677       0.5128 
   1                              GSA-rs56412094   23184590    A   0.0597        0    G       0.7579        0.384           NA 
   1                                  rs35651467   23184933    A  0.07463   0.1667    G        1.237       0.2661       0.4032 
   1                                  exm2268870   23198619    G   0.1343  0.08333    T        0.253        0.615        1.707 
   1                                  rs11807221   23207135    C   0.1493  0.08333    T       0.3886        0.533         1.93 
   1                                    rs309543   23225322    T   0.3582      0.5    C       0.9501       0.3297       0.5581 
   1                                 rs142173175   23233263    A   0.4478   0.3333    T       0.5857       0.4441        1.622 
   1                                    rs309494   23242629    G   0.5149   0.3333    A        1.453       0.2281        2.123 
   1                                  rs12034166   23257059    C   0.3731     0.25    T       0.7222       0.3954        1.786 
   1                             GSA-rs114742448   23257270    A  0.02985        0    G       0.3683       0.5439           NA 
   1                             GSA-rs115504460   23261103    T  0.02985  0.08333    C       0.9525       0.3291       0.3385 
   1                                    rs722993   23267090    A   0.4254   0.4167    G     0.003417       0.9534        1.036 
   1                                    rs309539   23274948    A    0.291   0.4167    G       0.8255       0.3636       0.5747 
   1                                  rs10737469   23285856    T   0.1045     0.25    C        2.267       0.1322         0.35 
   1                               GSA-rs7543064   23288580    G   0.1791        0    T        2.572       0.1088           NA 
   1                                   rs1413974   23347125    C   0.4552   0.4167    T       0.0661       0.7971         1.17 
   1                                  rs17278869   23414209    C   0.1716   0.1667    T     0.001921        0.965        1.036 
   1                              GSA-rs35917050   23419283    A  0.02985  0.08333    G       0.9525       0.3291       0.3385 
   1                                   rs6426786   23470460    T   0.3881   0.3333    C       0.1395       0.7088        1.268 
   1                             GSA-rs116720956   23514472    A  0.06716        0    G       0.8589        0.354           NA 
   1                                    rs676643   23521340    A   0.2015  0.08333    G       0.9921       0.3192        2.776 
   1                                   rs2806570   23527005    C   0.3433   0.1667    T        1.557       0.2121        2.614 
   1                                   rs1738475   23536891    C   0.4776   0.6667    G        1.575       0.2095       0.4571 
   1                                  rs10917360   23539010    A   0.2239  0.08333    G        1.301       0.2541        3.173 
   1                              GSA-rs10917362   23547194    C   0.2687  0.08333    T        1.999       0.1574        4.041 
   1                                   rs1740482   23565599    A   0.1866        0    G        2.701       0.1003           NA 
   1                                  rs12069569   23579474    C  0.06716  0.08333    A      0.04513       0.8318        0.792 
   1                                   rs9658850   23587590    A   0.1269  0.08333    G       0.1931       0.6603        1.598 
   1                                    rs656868   23607503    G   0.1194  0.08333    T       0.1393        0.709        1.492 
   1                                  rs12567682   23618706    C   0.1418   0.1667    T      0.05534        0.814       0.8261 
   1                              GSA-rs77820372   23654791    C  0.02985        0    T       0.3683       0.5439           NA 
   1                                    rs646193   23688178    A  0.08955  0.08333    G     0.005251       0.9422        1.082 
   1                               GSA-rs9887921   23700811    T  0.03731  0.08333    C       0.5919       0.4417       0.4264 
   1                             GSA-rs116215086   23709806    T  0.03731  0.08333    C       0.5919       0.4417       0.4264 
   1                                   rs2298632   23710475    A   0.4701   0.3333    G       0.8303       0.3622        1.775 
   1                                   rs2486078   23720260    T   0.1119  0.08333    G      0.09237       0.7612        1.387 
   1                                   rs7516962   23723935    A  0.02985  0.08333    G       0.9525       0.3291       0.3385 
   1                                  exm2260051   23731819    G   0.1194   0.1667    A       0.2276       0.6333        0.678 
   1                               GSA-rs1198428   23752962    G   0.1343  0.08333    T        0.253        0.615        1.707 
   1                              GSA-rs12117542   23767669    G  0.07463  0.08333    A      0.01198       0.9128       0.8871 
   1                                  rs55858312   23793310    C   0.1045   0.1667    T       0.4365       0.5088       0.5833 
   1                               GSA-rs7522616   23794914    A   0.2015   0.1667    G      0.08392       0.7721        1.262 
   1                              GSA-rs76283885   23798526    A  0.04478        0    C       0.5603       0.4541           NA 
   1                                   rs2742963   23822178    T   0.1194     0.25    G        1.659       0.1977       0.4068 
   1                                   rs2282720   23839769    G   0.5149   0.4167    A       0.4254       0.5142        1.486 
   1                                    rs877931   23880703    G   0.4179   0.3333    A       0.3255       0.5683        1.436 
   1                                   rs1050096   23884661    C   0.3209     0.25    T       0.2565       0.6125        1.418 
   1                                      rs2920   23884780    G   0.1418     0.25    A        1.008       0.3155       0.4957 
   1                                   rs2742946   23886073    T   0.4478   0.4167    C      0.04311       0.8355        1.135 
   1                                   rs1555025   23886935    T   0.3582   0.4167    G       0.1628       0.6866       0.7814 
   1                                   rs2811946   23902416    A   0.3284   0.5833    C         3.15      0.07592       0.3492 
   1                              GSA-rs10917395   23904345    G   0.3731   0.5833    A        2.045       0.1527       0.4252 
   1                             GSA-rs115868351   23910170    A  0.05224  0.08333    G       0.2056       0.6502       0.6063 
   1                                   rs4649100   23927929    C   0.1642      0.5    T        8.013     0.004643       0.1964 
   1                                   rs2811986   23937567    C   0.4776   0.5833    T       0.4928       0.4827       0.6531 
   1                             GSA-rs114644847   23940184    T  0.02239   0.1667    C        6.932     0.008467       0.1145 
   1                                   rs6677615   23942802    A   0.3731   0.4167    G      0.08889       0.7656       0.8333 
   1                                   rs4649102   23943905    G   0.1866   0.3333    A         1.49       0.2222       0.4587 
   1                                   rs2864884   23945443    A   0.3507      0.5    G        1.061        0.303       0.5402 
   1                                   rs2864098   23972740    C   0.2388   0.1667    T       0.3208       0.5711        1.569 
   1                                   rs6684096   23985309    A   0.3731   0.4167    G      0.08889       0.7656       0.8333 
   1                                   rs7549155   23994072    A   0.5224   0.4167    G       0.4928       0.4827        1.531 
   1                              GSA-rs78069055   24006548    C  0.03731        0    T       0.4636       0.4959           NA 
   1                              GSA-rs10799802   24009544    C   0.2612   0.3333    T       0.2928       0.5884       0.7071 
   1                                   rs3753270   24018224    A   0.1119   0.1667    G       0.3206       0.5712       0.6303 
   1                                GSA-rs671565   24042811    G   0.2687   0.3333    A       0.2316       0.6303       0.7347 
   1                                   rs2076346   24083649    C   0.1866     0.25    T       0.2859       0.5929       0.6881 
   1                               GSA-rs2232982   24119627    T  0.08955  0.08333    C     0.005251       0.9422        1.082 
   1                                   rs6697805   24151996    A   0.3731      0.5    C       0.7497       0.3866       0.5952 
   1                                  rs10917430   24170458    T    0.209   0.4167    C        2.716      0.09933       0.3698 
   1                             GSA-rs116456835   24182986    G  0.05224  0.08333    T       0.2056       0.6502       0.6063 
   1                                 rs143691289   24192103    G   0.4552   0.3333    C       0.6625       0.4157        1.671 
   1                                   rs3003329   24193875    C   0.1418  0.08333    T       0.3184       0.5726        1.817 
   1                                   rs4625225   24209971    C   0.3134   0.3333    T      0.02021       0.8869        0.913 
   1                                   rs7512349   24219582    C   0.2761     0.25    T      0.03777       0.8459        1.144 
   1                                   rs6689056   24364531    A   0.3806   0.3333    G       0.1048       0.7462        1.229 
   1                                  rs12401982   24372971    T  0.05224        0    C       0.6584       0.4171           NA 
   1                              GSA-rs34069699   24373109    T   0.0597  0.08333    C       0.1063       0.7444       0.6984 
   1                              GSA-rs72648511   24373780    T   0.0597        0    C       0.7579        0.384           NA 
   1                                   rs7549149   24385997    G   0.3284     0.25    T       0.3098       0.5778        1.467 
   1                               GSA-rs4649168   24388371    T  0.05224   0.1667    C        2.493       0.1143       0.2756 
   1                                   rs4648931   24389213    T  0.09701   0.1667    G       0.5796       0.4465       0.5372 
   1                                  rs41268127   24390717    A  0.07463        0    G       0.9614       0.3268           NA 
   1                                   rs4456048   24392063    T   0.1791   0.3333    C         1.69       0.1936       0.4364 
   1                                   rs3923546   24414077    T   0.3806   0.4167    C       0.0606       0.8055       0.8602 
   1                                   rs4649183   24415723    G   0.4776     0.25    T        2.298       0.1296        2.743 
   1                                  rs12042188   24416807    C   0.4925     0.25    T        2.599       0.1069        2.912 
   1                                   rs6678540   24421474    A   0.4925     0.25    G        2.599       0.1069        2.912 
   1                                   rs3934861   24431956    C   0.4925   0.5833    T       0.3632       0.5467       0.6933 
   1                                  rs11249170   24434595    T   0.3881   0.3333    C       0.1395       0.7088        1.268 
   1                                   rs6686007   24442907    C   0.4328   0.5833    T         1.01       0.3149       0.5451 
   1                              GSA-rs12093987   24449628    C   0.2985   0.5833    T        4.093      0.04306        0.304
[truncated: 37,650,305 more chars]
